# Supplementary material for: Analysis of microbial diversity and functions in sediments and overlying water of the Shiliu River
Source: PeerJ. 2025 Aug 29;13:e19979. doi: 10.7717/peerj.19979 (PMC12401026; doi:10.7717/peerj.19979)
Supplement: Supplemental Information 3 [file peerj-13-19979-s003.r]

# 引入包
install_if_missing <- function(pkg , BiocM=FALSE ) {
  if (!require(pkg, character.only = TRUE)) {
    if( BiocM ){
      BiocManager::install(pkg ,update=FALSE )
    }else{
      install.packages(pkg, dependencies = TRUE)
    }
    suppressPackageStartupMessages( library(pkg, character.only = TRUE) )
  }
}
required_packages <- c("ape")
invisible(lapply(required_packages, install_if_missing))

data <- read.table('genus_bray_distance.xls', header=T, sep='\t', check.names=F, row.names=1)
rownames(data) <- colnames(data) 
sample_list <- read.table('Sample_list.txt', sep='\t', header=F, check.names=F, colClasses='character', na.strings='')
data <- data[match(sample_list[, 2], rownames(data)), match(sample_list[, 2], colnames(data)), drop=F]


hc <- hclust(as.dist(data), method='average')
my_tree <- as.phylo(hc)
write.tree(phy=my_tree, file=paste0(name, '.tre'))
