# Supplementary material for: Analysis of microbial diversity and functions in sediments and overlying water of the Shiliu River
Source: PeerJ. 2025 Aug 29;13:e19979. doi: 10.7717/peerj.19979 (PMC12401026; doi:10.7717/peerj.19979)
Supplement: Supplemental Information 5 [file peerj-13-19979-s005.xls]

#OTU ID	B1	B2	B3	D1	D2	D3
OTU15	388	610	687	1	35	29
OTU6	93	159	110	2	31	53
OTU1	78	99	134	421	262	247
OTU3	67	49	78	0	50	65
OTU2	185	204	157	1	368	449
OTU28	21	21	15	0	12	15
OTU36	28	14	25	0	6	4
OTU23	684	573	696	0	27	27
OTU40	18	25	18	0	16	17
OTU4	39	61	47	2	29	50
OTU47	90	85	85	1	9	12
OTU55	7	14	8	0	20	7
OTU14	9	8	11	0	25	18
OTU61	3	11	9	0	3	2
OTU43	41	102	135	0	5	2
OTU31	31	58	40	0	5	10
OTU7	28	63	44	0	39	54
OTU8	187	165	165	8	63	100
OTU5	36	29	30	0	25	28
OTU59	144	150	126	1	5	10
OTU87	10	2	3	0	2	4
OTU1612	167	283	387	0	5	4
OTU25	4	4	3	0	1	0
OTU48	131	295	356	0	6	3
OTU17	5	6	21	0	3	4
OTU139	6	10	4	0	2	1
OTU56	2	13	10	0	2	8
OTU30	14	18	9	0	8	10
OTU120	48	49	35	0	1	1
OTU88	17	15	16	1	1	4
OTU10	37	40	47	2	42	36
OTU21	14	18	9	0	27	20
OTU140	5	6	4	0	2	2
OTU214	0	2	0	0	4	2
OTU89	9	7	4	0	8	4
OTU181	0	3	0	0	0	0
OTU163	30	65	33	1	2	2
OTU133	3	7	3	0	5	2
OTU45	2	2	6	0	1	0
OTU77	28	19	22	5	18	19
OTU134	12	23	34	0	1	6
OTU96	6	4	1	0	8	6
OTU107	61	84	123	0	1	2
OTU186	2	4	2	0	2	2
OTU205	6	1	9	0	0	1
OTU168	8	3	1	0	1	3
OTU2785	3	2	2	0	0	0
OTU164	7	1	7	4	2	3
OTU241	1	1	3	0	0	0
OTU220	25	29	16	0	4	3
OTU117	5	9	6	0	1	2
OTU86	852	749	833	1	25	21
OTU151	5	11	2	0	0	2
OTU63	6	3	2	1	2	4
OTU2227	2	1	3	0	0	0
OTU261	3	2	0	0	0	0
OTU51	27	28	32	1	13	30
OTU319	9	7	11	0	1	0
OTU228	1	3	2	0	1	0
OTU84	4	2	10	0	3	4
OTU13	18	21	18	0	25	21
OTU1672	38	33	58	0	1	2
OTU118	23	56	77	0	1	3
OTU99	7	2	5	0	9	3
OTU293	2	5	6	0	1	0
OTU52	10	9	15	0	11	11
OTU136	9	13	9	0	4	0
OTU44	11	11	5	0	12	20
OTU216	0	2	2	0	1	1
OTU401	0	1	0	0	1	0
OTU377	25	16	9	0	0	0
OTU53	10	27	34	0	4	9
OTU126	17	4	15	1	1	1
OTU185	18	22	23	0	6	3
OTU187	1	1	1	0	0	1
OTU72	11	9	17	9	6	24
OTU378	9	10	6	0	3	2
OTU18	27	23	23	0	24	28
OTU326	3	1	1	0	0	3
OTU188	3	5	5	1	3	0
OTU362	1	1	2	0	1	1
OTU520	9	9	13	0	0	0
OTU519	0	0	1	0	0	0
OTU83	3	1	5	0	1	4
OTU221	2	4	0	0	0	0
OTU119	79	83	72	0	3	2
OTU374	0	0	0	0	0	1
OTU65	22	21	18	0	12	14
OTU35	5	9	1	0	11	7
OTU69	3	11	2	0	4	6
OTU392	2	2	2	1	0	4
OTU347	49	67	130	0	1	0
OTU583	2	4	1	0	0	0
OTU372	38	69	98	0	2	0
OTU141	7	9	11	0	4	10
OTU357	4	10	11	1	1	3
OTU327	1	0	1	0	1	0
OTU166	83	54	73	0	1	5
OTU521	0	0	0	0	0	1
OTU91	3	7	8	0	3	3
OTU482	0	3	2	0	0	0
OTU438	103	119	87	3	12	5
OTU195	16	33	35	0	0	0
OTU2230	3	7	8	0	0	5
OTU402	26	28	25	1	0	0
OTU676	1	5	2	0	0	0
OTU101	8	24	16	0	4	7
OTU92	3	5	4	0	6	1
OTU193	0	0	2	0	3	0
OTU158	18	16	11	0	9	8
OTU297	0	2	1	0	0	0
OTU554	15	13	19	0	1	0
OTU379	13	8	14	0	0	1
OTU549	1	0	0	0	1	0
OTU456	58	44	69	0	1	0
OTU176	4	4	7	0	1	11
OTU348	6	7	11	12	4	7
OTU309	1	1	3	0	0	1
OTU42	40	56	26	0	9	14
OTU73	2	7	1	0	4	1
OTU159	8	8	9	0	4	4
OTU548	46	79	96	0	1	3
OTU292	60	129	135	1	0	1
OTU515	3	6	2	0	0	0
OTU33	5	8	5	0	3	1
OTU217	0	1	0	0	0	1
OTU110	6	12	5	0	7	6
OTU483	12	5	3	0	0	0
OTU2887	5	1	9	0	0	1
OTU145	77	51	73	0	6	7
OTU79	4	6	5	1	6	0
OTU1625	7	6	3	0	1	0
OTU433	0	1	0	0	0	0
OTU146	102	184	246	0	6	0
OTU317	49	30	54	0	1	0
OTU282	3	5	3	2	23	6
OTU484	21	14	30	0	1	1
OTU429	161	12	139	1	3	4
OTU1201	41	44	24	0	16	9
OTU629	0	1	1	0	0	1
OTU1044	0	3	6	0	0	1
OTU485	1	3	3	0	1	0
OTU808	4	9	3	0	0	0
OTU105	22	16	20	1	7	11
OTU1194	5	0	2	0	0	0
OTU272	3	4	2	0	3	4
OTU229	2	3	0	0	2	0
OTU1241	1	0	0	0	0	0
OTU667	11	16	12	0	2	1
OTU182	13	12	9	0	9	3
OTU135	110	189	237	0	0	0
OTU912	6	0	3	0	0	0
OTU620	12	10	6	0	0	1
OTU76	7	14	25	328	930	1264
OTU4611	61	45	51	4	15	33
OTU680	5	13	7	0	0	0
OTU294	1	1	1	0	2	2
OTU911	4	4	3	0	0	0
OTU360	2	12	3	0	2	1
OTU29	13	14	22	31	9	22
OTU9	54	39	51	0	61	60
OTU1259	2	4	5	0	0	0
OTU584	7	10	0	0	0	0
OTU322	106	150	224	3	4	2
OTU191	60	50	43	1	10	3
OTU471	0	1	0	1	0	1
OTU812	34	14	14	0	0	0
OTU1272	0	3	4	0	0	0
OTU273	0	5	0	0	1	0
OTU393	13	31	42	0	1	0
OTU70	1	8	9	0	13	6
OTU669	6	1	5	0	1	0
OTU4952	2	3	0	0	0	1
OTU280	12	9	8	1	1	1
OTU480	4	2	0	0	1	1
OTU389	131	112	107	0	1	2
OTU114	5	7	2	0	8	6
OTU381	2	2	2	0	3	4
OTU267	60	90	98	0	5	0
OTU678	12	19	9	0	3	1
OTU430	8	8	3	0	0	0
OTU137	5	4	3	0	0	1
OTU113	2	5	2	79	61	35
OTU1144	25	32	18	0	1	1
OTU1574	0	1	0	0	0	0
OTU1397	9	9	5	0	2	1
OTU131	22	17	16	4	12	11
OTU720	47	50	51	0	1	0
OTU495	4	4	0	0	0	2
OTU74	10	12	20	0	8	8
OTU897	0	1	0	0	0	0
OTU100	3	5	7	2	4	7
OTU722	7	4	1	0	0	0
OTU5726	0	0	0	0	0	2
OTU798	0	2	1	0	0	0
OTU578	0	0	1	1	1	0
OTU625	17	15	9	0	0	0
OTU977	1	18	29	0	0	0
OTU376	3	6	1	0	1	0
OTU512	6	6	7	0	0	0
OTU190	6	8	0	0	1	0
OTU941	27	14	8	0	2	1
OTU167	3	8	5	0	1	1
OTU1580	11	6	18	0	0	0
OTU121	14	22	21	541	32	41
OTU112	19	11	7	0	5	2
OTU1582	1	0	0	0	0	0
OTU227	3	6	4	0	2	0
OTU697	40	16	20	0	0	0
OTU223	6	2	3	0	3	2
OTU1585	2	4	2	1	0	0
OTU274	4	4	5	0	1	7
OTU39	98	88	93	982	2427	3224
OTU71	186	153	154	897	804	1116
OTU721	27	21	14	1	0	0
OTU903	0	1	0	0	0	0
OTU81	6	4	3	0	3	3
OTU591	80	87	90	0	1	1
OTU310	5	1	2	0	0	2
OTU192	3	2	1	0	4	9
OTU284	1	2	1	0	0	0
OTU474	3	1	6	0	0	0
OTU201	70	65	78	0	3	2
OTU1591	5	1	0	0	0	0
OTU702	25	14	21	0	0	0
OTU264	8	7	3	103	91	44
OTU514	0	0	0	0	1	0
OTU350	1	0	1	0	0	0
OTU400	5	3	0	0	0	0
OTU491	0	9	7	0	1	1
OTU266	64	90	75	9	2	3
OTU95	21	25	19	200	208	258
OTU3169	4	5	4	0	2	4
OTU1030	2	0	0	0	0	0
OTU1596	0	1	0	0	0	0
OTU93	8	7	9	0	5	4
OTU992	0	1	2	0	0	0
OTU619	2	0	4	0	0	0
OTU970	19	28	34	1	0	0
OTU251	5	5	6	0	7	1
OTU2131	65	74	86	10	10	7
OTU1245	6	3	1	0	0	0
OTU1252	10	17	9	1	1	2
OTU313	99	172	181	0	2	1
OTU579	27	39	25	0	1	1
OTU420	103	59	118	0	3	1
OTU125	7	7	4	0	3	5
OTU621	0	1	1	0	0	0
OTU246	6	1	1	0	3	1
OTU262	57	95	115	0	0	1
OTU1604	0	2	0	0	0	0
OTU207	3	5	4	0	0	2
OTU1247	1	2	1	0	0	0
OTU373	5	3	6	0	1	4
OTU255	9	5	7	0	5	4
OTU1042	12	13	3	47	96	104
OTU2739	1	0	0	0	0	0
OTU196	0	1	2	0	1	2
OTU157	5	16	15	2	0	0
OTU260	15	16	10	0	3	0
OTU638	131	122	101	58	24	29
OTU1609	7	3	3	2	0	0
OTU281	0	0	0	0	0	2
OTU1610	0	1	0	0	0	0
OTU900	6	2	8	1	0	0
OTU486	43	23	16	0	0	0
OTU149	10	10	5	0	3	2
OTU212	14	14	14	232	105	162
OTU916	10	9	14	0	0	0
OTU1388	14	6	8	0	0	0
OTU2611	0	3	0	0	1	2
OTU345	3	1	3	0	2	2
OTU1615	0	0	1	0	0	0
OTU249	26	21	21	3	1	1
OTU41	2	8	2	0	2	6
OTU1618	0	1	1	0	0	0
OTU5026	0	0	0	0	0	1
OTU153	5	3	5	7	2	5
OTU1620	2	2	1	0	0	0
OTU516	0	2	0	0	0	0
OTU2570	3	4	3	0	0	0
OTU3615	7	7	13	0	1	0
OTU1158	17	31	31	27	25	24
OTU197	7	3	5	2	3	5
OTU305	5	8	9	0	4	5
OTU2578	4	5	5	0	3	5
OTU32	5	7	8	0	10	9
OTU335	12	5	4	0	0	0
OTU2528	0	0	1	0	0	0
OTU397	3	3	3	0	1	2
OTU2581	4	2	6	0	0	0
OTU2582	1	1	1	0	0	0
OTU2584	0	0	1	0	0	0
OTU2729	8	11	12	0	0	0
OTU1251	9	1	3	0	0	0
OTU1237	1	0	0	0	0	0
OTU12	112	85	131	1215	3248	4996
OTU651	28	31	31	43	22	27
OTU394	6	6	2	0	1	0
OTU250	43	35	50	0	0	1
OTU2587	3	1	2	0	0	0
OTU417	75	125	182	2	1	2
OTU222	2	0	1	0	1	0
OTU316	22	18	9	389	132	212
OTU650	30	25	26	3	4	6
OTU497	45	30	37	1	2	1
OTU2205	2	3	7	0	0	0
OTU1442	6	12	24	0	1	0
OTU175	1	6	3	1	1	1
OTU901	5	2	4	0	0	0
OTU27	5	8	8	1208	513	841
OTU20	22	22	17	3021	1485	1788
OTU5018	10	20	7	0	9	14
OTU1965	13	17	13	0	1	0
OTU85	1081	1005	995	9	27	18
OTU1151	9	18	11	0	0	0
OTU16	5	7	5	2129	873	901
OTU446	49	24	33	12	14	13
OTU599	41	43	42	0	0	2
OTU391	0	1	0	0	0	1
OTU2603	0	0	1	0	0	0
OTU581	0	1	0	0	0	0
OTU115	15	21	13	521	771	569
OTU2605	1	1	2	0	0	0
OTU1624	3	3	5	0	1	0
OTU247	4	4	4	0	1	2
OTU1581	0	8	7	2	0	0
OTU1033	2	1	3	0	0	0
OTU835	13	13	13	5	1	1
OTU2612	6	10	5	0	0	0
OTU142	10	7	12	136	245	273
OTU1626	0	0	1	0	1	0
OTU803	5	9	16	1	1	0
OTU384	1	0	0	0	0	3
OTU2618	0	0	0	0	2	0
OTU2179	0	0	3	0	0	0
OTU3259	94	100	83	0	1	0
OTU11	655	540	560	439	2461	3888
OTU4764	1	2	3	0	0	0
OTU108	2	8	9	0	0	5
OTU1257	2	3	1	0	0	1
OTU960	16	23	18	0	0	2
OTU1109	11	11	14	0	9	8
OTU1737	1	4	4	0	0	0
OTU1973	23	12	19	0	0	0
OTU354	0	4	2	0	1	1
OTU2622	6	2	3	0	0	0
OTU1133	67	36	41	0	0	0
OTU2625	1	0	1	0	0	0
OTU198	0	0	0	0	1	0
OTU2892	2	4	1	0	0	0
OTU904	0	0	1	0	0	0
OTU323	29	48	49	184	748	967
OTU476	42	56	22	1	3	0
OTU4625	0	0	2	0	0	0
OTU481	1	1	1	0	2	0
OTU58	2	4	3	283	396	558
OTU2953	0	0	1	0	0	1
OTU734	29	16	26	0	3	0
OTU265	2	1	0	0	0	0
OTU2630	0	0	1	0	0	0
OTU675	0	1	0	0	0	1
OTU531	29	49	65	0	0	1
OTU206	4	4	1	0	8	6
OTU827	47	131	102	0	2	2
OTU501	44	3	56	0	1	3
OTU358	3	2	1	0	0	0
OTU178	1	0	1	0	2	2
OTU78	566	450	584	47	60	41
OTU707	14	15	13	66	14	10
OTU336	5	7	8	1	3	5
OTU2639	0	2	1	0	0	0
OTU1716	0	1	0	0	1	0
OTU2644	2	1	0	0	0	0
OTU1039	1	8	10	0	1	0
OTU582	18	7	6	1	3	4
OTU2645	1	1	2	3	5	8
OTU416	0	0	3	0	1	0
OTU1767	3	0	0	0	0	0
OTU245	25	32	18	921	479	574
OTU103	2	1	5	231	150	283
OTU165	5	6	4	471	122	198
OTU5012	0	5	3	0	0	1
OTU478	0	0	0	0	2	0
OTU398	4	0	3	0	0	1
OTU5525	0	1	0	2	0	0
OTU2659	1	1	0	0	0	0
OTU2718	8	4	0	0	0	1
OTU1045	8	4	8	0	1	0
OTU390	0	2	1	0	2	1
OTU258	3	1	1	0	0	0
OTU1265	12	7	8	0	0	0
OTU1635	2	0	2	0	0	0
OTU2835	0	1	3	0	0	2
OTU672	40	35	39	0	2	2
OTU2666	3	3	3	0	0	0
OTU68	9	9	8	0	8	5
OTU1263	1	0	0	3	0	0
OTU555	1	1	0	0	1	0
OTU2672	0	0	2	0	0	0
OTU779	0	1	0	0	0	0
OTU2671	0	2	0	0	0	0
OTU57	559	601	629	3	13	10
OTU307	1	0	1	0	3	0
OTU2679	0	1	0	0	0	0
OTU67	7	8	6	0	10	14
OTU1300	1	0	1	0	0	0
OTU534	1	2	0	0	0	0
OTU1249	3	3	0	0	0	1
OTU2870	3	4	2	1	3	0
OTU1638	0	4	1	0	0	1
OTU369	7	2	5	50	60	100
OTU396	32	60	61	0	0	0
OTU122	80	112	133	0	6	2
OTU296	0	1	0	0	0	2
OTU2689	1	0	0	0	0	0
OTU285	0	1	1	0	2	0
OTU403	1	2	1	0	1	1
OTU880	1	3	0	0	1	0
OTU2691	0	1	0	0	0	0
OTU2692	3	0	0	0	0	0
OTU2693	4	4	1	0	0	0
OTU635	0	4	0	23	29	23
OTU1268	0	2	0	0	0	0
OTU2695	5	5	4	0	0	0
OTU568	0	2	1	0	0	0
OTU1878	6	8	8	0	0	0
OTU82	854	848	823	11	28	23
OTU49	17	22	11	1183	1079	1535
OTU924	32	32	14	0	2	2
OTU2699	0	0	0	0	2	1
OTU2599	0	0	1	0	0	0
OTU3302	109	69	72	0	2	3
OTU733	15	9	2	0	0	0
OTU2702	1	0	0	0	0	0
OTU724	0	0	0	0	2	0
OTU66	27	24	27	669	391	688
OTU2703	1	0	0	0	0	0
OTU1267	4	0	0	0	0	0
OTU1640	0	1	0	0	0	0
OTU683	9	8	12	0	0	1
OTU1642	1	0	0	0	0	0
OTU907	4	3	3	0	0	0
OTU169	32	21	23	0	4	10
OTU929	5	2	3	0	0	0
OTU1641	0	0	1	0	0	0
OTU351	0	1	0	0	0	0
OTU1644	2	0	0	0	0	1
OTU271	0	0	2	0	0	4
OTU1046	27	12	19	0	1	0
OTU202	4	14	21	34	3	6
OTU2959	21	14	7	0	0	0
OTU809	6	8	19	0	0	0
OTU4313	18	13	20	1	0	1
OTU630	0	0	1	0	0	0
OTU34	32	28	28	0	27	25
OTU1562	0	0	3	0	0	0
OTU2717	4	4	0	0	0	0
OTU2716	3	3	3	0	0	0
OTU2719	3	3	1	0	1	2
OTU24	26	53	22	0	30	27
OTU524	0	7	4	0	0	0
OTU913	1	0	2	0	0	0
OTU2726	4	12	5	2	1	1
OTU1748	0	1	0	0	0	1
OTU956	15	24	16	45	20	30
OTU349	1	0	1	0	3	0
OTU1709	3	4	0	0	0	0
OTU411	2	0	0	0	1	0
OTU626	1	1	1	0	0	0
OTU628	1	1	1	0	4	0
OTU1242	1	1	4	3	0	0
OTU1647	36	15	19	0	0	0
OTU295	1	0	0	0	1	1
OTU674	6	7	14	0	1	2
OTU177	2	2	6	0	2	5
OTU209	3	7	2	0	3	7
OTU1269	0	0	0	0	0	1
OTU3276	8	2	4	0	1	0
OTU129	1	3	1	0	1	0
OTU2741	0	0	1	0	1	0
OTU1047	0	0	1	0	0	0
OTU553	1	0	0	0	0	1
OTU700	10	4	12	0	0	0
OTU741	60	46	58	0	0	0
OTU905	1	0	0	2	0	2
OTU363	4	19	9	0	1	3
OTU1916	12	24	8	0	0	0
OTU2745	0	2	0	0	0	0
OTU627	24	47	34	0	5	0
OTU1271	3	2	2	0	0	0
OTU2748	1	0	0	0	0	0
OTU383	1	2	0	0	0	0
OTU2753	0	1	3	0	0	0
OTU622	7	6	4	0	1	2
OTU325	1	4	1	0	0	1
OTU688	0	0	1	0	1	0
OTU412	0	2	0	0	1	0
OTU690	32	63	87	0	0	1
OTU807	14	18	6	0	0	0
OTU80	11	11	17	0	3	6
OTU533	44	44	45	1	1	4
OTU1270	0	2	0	0	0	0
OTU2764	1	0	1	0	0	0
OTU1705	13	6	14	111	86	119
OTU668	2	2	0	0	0	2
OTU1200	61	66	53	0	3	6
OTU2766	45	29	24	28	23	38
OTU562	4	2	1	0	1	0
OTU607	4	1	0	0	0	0
OTU2772	2	0	0	0	0	0
OTU243	132	218	229	0	0	1
OTU2774	0	1	1	0	0	0
OTU2773	1	0	0	0	0	0
OTU215	3	9	9	8	8	9
OTU2113	2	3	20	0	1	3
OTU765	0	0	0	0	1	1
OTU1239	0	2	0	0	0	0
OTU2777	0	0	0	0	0	1
OTU1907	7	16	8	0	0	0
OTU2548	3	1	0	0	0	0
OTU382	107	108	99	3	24	15
OTU550	0	7	0	0	0	0
OTU22	105	83	96	1005	1312	908
OTU507	0	0	0	171	36	30
OTU709	11	6	8	1	2	0
OTU2530	3	0	1	0	0	0
OTU236	138	164	103	1	2	5
OTU965	33	14	26	0	0	0
OTU2974	2	4	4	0	0	0
OTU588	0	1	2	0	0	1
OTU914	2	1	0	0	0	0
OTU60	15	15	9	1502	798	1236
OTU868	0	3	0	0	0	2
OTU365	36	67	99	0	1	0
OTU75	34	32	32	197	677	986
OTU810	1	3	1	0	1	0
OTU442	60	53	48	8	0	0
OTU2490	0	0	1	0	1	2
OTU2784	1	1	2	0	0	0
OTU2688	0	0	1	0	0	0
OTU2989	0	1	0	0	1	0
OTU367	93	86	69	0	1	0
OTU1135	11	5	10	1	0	2
OTU152	252	184	265	4	10	9
OTU850	44	93	108	0	0	2
OTU2873	2	1	3	0	0	0
OTU406	37	33	36	0	0	0
OTU4402	7	7	3	0	0	0
OTU138	160	139	103	356	689	558
OTU46	14	19	15	577	780	829
OTU147	2	5	1	161	11	16
OTU952	26	26	24	0	5	1
OTU3158	1	1	2	0	0	0
OTU183	0	0	2	0	2	1
OTU5934	1	0	1	0	0	0
OTU1282	5	7	7	0	0	0
OTU1548	0	0	0	31	5	8
OTU447	2	0	1	0	3	0
OTU2607	0	1	0	0	0	0
OTU1368	5	12	7	0	0	0
OTU1203	2	6	2	0	2	1
OTU3898	2	4	4	0	0	0
OTU3006	0	0	2	0	0	0
OTU5219	1	0	0	0	0	1
OTU240	2	5	5	0	3	4
OTU1088	18	22	18	0	0	0
OTU2171	0	0	3	0	0	0
OTU542	1	1	1	0	1	3
OTU540	1	0	2	0	0	2
OTU1255	0	3	0	0	0	0
OTU910	0	0	1	0	0	1
OTU143	23	27	26	102	233	259
OTU38	5	4	6	1187	370	524
OTU728	0	2	0	0	0	0
OTU2800	0	1	0	2	1	0
OTU823	0	0	1	0	0	1
OTU3452	3	1	2	0	0	0
OTU3719	2	0	0	6	0	0
OTU541	0	1	2	2	2	1
OTU1627	0	1	0	0	0	0
OTU150	13	3	6	168	557	410
OTU3165	0	0	0	0	0	1
OTU997	2	8	3	0	0	0
OTU1070	1	3	2	0	1	0
OTU405	229	114	200	3	8	5
OTU523	1	1	1	0	1	0
OTU127	5	4	7	4	7	14
OTU991	0	1	0	0	0	0
OTU2825	0	0	1	0	0	0
OTU128	0	10	1	170	238	327
OTU106	409	377	333	1	1	0
OTU646	80	60	51	0	0	1
OTU4216	0	2	0	0	0	0
OTU328	0	1	0	0	0	0
OTU329	128	95	106	3	4	1
OTU919	0	2	0	0	0	0
OTU1652	0	0	1	0	0	0
OTU4308	2	4	0	0	0	0
OTU488	28	21	30	0	0	0
OTU2638	0	2	0	0	0	0
OTU1303	12	6	3	0	7	5
OTU1074	29	27	32	0	3	1
OTU2790	1	3	0	0	0	1
OTU448	3	0	2	0	0	1
OTU1720	1	0	0	0	0	0
OTU631	12	30	5	0	1	0
OTU470	0	0	1	0	0	0
OTU318	4	4	1	0	0	5
OTU472	168	145	157	0	1	2
OTU1041	14	11	14	0	0	0
OTU2439	3	1	2	2	16	9
OTU3436	26	45	84	0	0	1
OTU665	0	0	1	3	0	0
OTU811	8	1	6	0	0	3
OTU1482	0	0	0	0	0	1
OTU2880	0	0	1	0	0	0
OTU895	0	3	0	38	98	109
OTU479	34	42	36	0	0	0
OTU1490	2	6	5	0	1	2
OTU979	10	29	19	3	1	1
OTU799	0	1	0	0	0	0
OTU780	0	0	0	0	1	1
OTU1398	10	2	4	0	0	0
OTU1275	0	1	0	0	0	0
OTU288	210	158	146	0	6	3
OTU1930	5	9	9	0	0	2
OTU469	1	1	1	48	17	20
OTU2786	0	0	1	0	0	0
OTU213	2	1	4	0	4	0
OTU1675	0	4	6	0	0	0
OTU710	0	2	0	0	0	0
OTU1123	77	49	62	1	12	8
OTU1648	4	3	1	0	0	1
OTU681	0	0	0	0	1	1
OTU161	0	1	3	0	1	2
OTU492	15	56	31	0	6	1
OTU1470	0	1	0	0	0	0
OTU460	123	217	163	0	0	2
OTU1628	0	0	1	0	0	0
OTU5904	0	0	3	0	0	0
OTU1649	3	2	3	0	0	0
OTU1989	78	130	190	0	0	0
OTU208	3	6	4	0	8	2
OTU4264	0	3	1	0	0	0
OTU160	6	5	2	0	6	2
OTU385	47	82	64	0	1	0
OTU6021	0	1	0	0	0	0
OTU2055	21	40	14	5	1	2
OTU179	2	2	6	0	3	9
OTU3826	0	8	2	0	0	0
OTU1331	4	2	4	0	0	0
OTU3970	1	3	3	0	0	0
OTU1738	0	3	6	0	1	0
OTU490	0	0	0	12	0	1
OTU1717	28	22	39	0	2	0
OTU3825	5	6	6	0	0	0
OTU3004	0	1	3	0	0	0
OTU1072	2	1	0	0	0	2
OTU130	34	24	31	199	242	354
OTU224	214	182	138	0	2	1
OTU1056	0	0	2	0	0	1
OTU459	56	42	62	1	0	0
OTU1116	9	12	5	0	0	0
OTU617	3	3	0	8	24	22
OTU838	11	36	20	0	0	0
OTU2068	2	1	0	0	0	0
OTU727	4	1	2	0	0	0
OTU263	278	299	224	0	4	2
OTU2562	0	0	3	0	0	1
OTU950	13	13	20	0	0	0
OTU3498	21	13	25	0	0	0
OTU359	1	0	1	0	0	0
OTU645	22	14	24	0	1	0
OTU1101	23	13	29	0	1	0
OTU851	27	17	22	0	1	1
OTU1845	39	17	32	0	0	0
OTU2491	1	1	7	0	0	0
OTU797	1	0	2	0	0	1
OTU144	2	4	0	291	244	501
OTU2560	0	1	1	0	0	0
OTU3208	6	0	1	0	0	0
OTU2559	0	3	2	0	0	0
OTU921	62	54	73	2	0	1
OTU898	18	8	8	0	0	0
OTU5911	1	0	1	0	0	0
OTU2858	2	2	2	0	0	1
OTU2983	0	0	0	0	0	1
OTU917	1	2	0	0	0	0
OTU1296	5	1	7	1	3	3
OTU564	29	40	18	13	0	1
OTU623	0	1	0	0	0	1
OTU298	0	0	0	0	2	0
OTU730	0	0	1	0	1	0
OTU1081	31	23	38	0	1	0
OTU244	35	234	67	0	0	2
OTU5552	0	0	0	2	0	1
OTU380	1	2	0	0	0	2
OTU368	142	114	200	0	2	4
OTU666	10	3	5	3	0	2
OTU301	1	3	3	14	22	27
OTU1029	1	1	0	0	0	0
OTU200	0	3	7	257	103	101
OTU641	61	62	64	0	1	1
OTU2682	0	0	1	0	1	0
OTU461	6	1	5	0	0	1
OTU172	2	4	1	0	2	2
OTU4948	0	1	0	0	0	0
OTU2704	2	0	1	0	0	2
OTU1428	6	10	14	0	0	0
OTU1026	0	0	0	0	1	0
OTU1990	7	10	8	0	0	0
OTU434	2	0	1	0	1	0
OTU513	0	1	3	0	0	1
OTU3321	1	6	3	0	0	0
OTU2826	1	3	0	0	0	0
OTU1308	1	2	1	0	1	0
OTU204	228	242	159	0	3	2
OTU395	51	43	28	2	6	1
OTU1304	9	14	13	0	1	0
OTU4685	1	2	4	0	0	0
OTU1760	4	0	4	0	0	0
OTU557	4	5	2	0	0	0
OTU235	147	135	147	0	0	1
OTU320	16	17	16	0	2	1
OTU3857	0	3	0	0	0	0
OTU2121	6	3	7	0	1	0
OTU211	0	2	1	0	2	1
OTU287	64	90	95	1	1	0
OTU618	27	15	25	0	0	0
OTU2075	4	6	4	0	0	0
OTU455	49	38	33	0	0	0
OTU2561	0	3	1	0	0	1
OTU1981	25	25	18	0	0	1
OTU518	0	1	1	0	2	0
OTU4776	0	1	4	0	1	0
OTU1243	1	1	1	0	0	0
OTU1100	13	6	6	0	0	3
OTU1244	19	13	15	0	0	1
OTU1110	129	124	118	85	128	184
OTU352	3	3	4	0	1	2
OTU194	0	1	1	0	0	2
OTU231	2	1	3	3	24	44
OTU1031	6	7	1	0	0	1
OTU3124	0	1	0	0	0	0
OTU604	1	7	0	0	1	3
OTU4958	0	5	4	1	0	0
OTU173	5	13	8	0	2	1
OTU1291	0	0	2	0	0	0
OTU1306	0	0	0	0	0	1
OTU2567	0	3	2	2	1	1
OTU2066	1	5	0	0	0	0
OTU453	0	5	1	0	0	0
OTU346	84	80	74	0	1	0
OTU413	0	0	0	0	0	1
OTU5601	14	16	9	68	274	245
OTU927	2	6	8	0	0	0
OTU324	0	1	0	0	2	1
OTU2090	3	4	10	0	0	0
OTU1800	8	4	12	0	0	0
OTU5828	1	0	0	0	0	0
OTU3218	5	5	4	0	0	0
OTU3715	4	0	4	0	0	0
OTU1700	3	4	7	0	0	0
OTU2706	6	3	1	0	0	0
OTU863	30	41	21	0	0	1
OTU1043	11	8	4	0	1	0
OTU1864	13	17	15	0	1	0
OTU5909	1	0	1	0	2	6
OTU155	17	15	19	1280	851	1076
OTU2237	3	5	4	0	4	2
OTU54	5	1	8	0	2	4
OTU1413	3	5	6	0	0	0
OTU4714	3	2	3	0	2	0
OTU1721	0	0	1	0	0	0
OTU2918	2	6	6	0	1	2
OTU1075	2	1	2	0	0	0
OTU2569	4	4	7	0	2	0
OTU2614	1	3	0	0	0	0
OTU441	23	36	45	0	2	2
OTU590	1	0	4	0	0	0
OTU3206	21	9	19	0	0	0
OTU1405	14	21	32	0	0	0
OTU2863	0	1	0	0	0	0
OTU858	27	43	42	0	1	4
OTU1497	0	0	1	0	0	0
OTU1111	10	42	13	0	0	0
OTU632	0	1	0	0	0	0
OTU1440	4	14	6	0	0	0
OTU1246	0	0	0	0	0	1
OTU344	0	0	0	312	16	8
OTU4263	1	6	0	0	0	3
OTU4100	3	14	4	0	0	0
OTU123	62	37	34	541	340	420
OTU450	2	1	2	0	0	1
OTU691	30	27	20	0	2	2
OTU565	180	173	141	0	4	4
OTU800	0	0	0	0	1	0
OTU210	1	0	1	110	122	181
OTU2905	5	2	0	0	0	0
OTU1613	0	1	0	0	0	0
OTU2293	11	13	9	0	0	0
OTU1847	13	8	6	0	0	0
OTU463	4	1	0	4	0	1
OTU4145	6	9	0	0	0	0
OTU2793	2	1	1	1	0	0
OTU746	24	21	13	0	0	4
OTU855	30	12	9	0	1	0
OTU5394	2	0	2	47	26	37
OTU1004	2	3	2	0	0	1
OTU4610	2	0	3	0	0	0
OTU184	0	0	1	229	87	38
OTU608	1	1	2	0	2	0
OTU1741	2	0	0	0	0	0
OTU1363	14	5	8	0	1	0
OTU3534	2	0	0	0	0	0
OTU414	0	2	0	0	0	0
OTU1256	7	0	3	0	0	1
OTU170	2	3	4	151	63	123
OTU723	2	0	0	0	0	0
OTU2957	1	0	0	0	0	0
OTU725	6	16	13	12	1	2
OTU2062	6	3	5	0	0	0
OTU768	0	1	0	0	0	1
OTU1677	0	4	5	0	0	0
OTU5059	0	0	1	0	0	0
OTU4010	4	4	0	0	0	0
OTU3055	4	0	0	1	0	0
OTU829	16	10	15	0	0	0
OTU2574	1	0	0	0	0	0
OTU1708	0	0	0	1	0	0
OTU711	0	1	0	0	1	0
OTU1058	0	1	0	0	0	0
OTU527	0	0	1	0	0	2
OTU1621	2	0	1	0	0	0
OTU1191	2	2	1	3	0	3
OTU1688	0	1	1	0	0	0
OTU1302	0	4	2	0	0	0
OTU1035	1	0	4	7	5	2
OTU543	0	1	1	0	0	0
OTU2148	4	3	11	0	0	0
OTU1205	1	2	0	0	0	0
OTU337	153	133	91	0	5	2
OTU891	0	0	0	24	13	10
OTU2425	2	3	2	34	111	99
OTU1341	15	16	9	3	0	1
OTU561	25	27	30	0	1	0
OTU3164	0	1	0	0	0	0
OTU1066	0	0	0	1	1	0
OTU1325	15	11	7	0	0	1
OTU3711	5	5	5	0	0	0
OTU64	7	18	13	1146	567	610
OTU473	2	5	2	0	0	2
OTU502	48	47	26	0	0	2
OTU990	0	0	0	0	0	1
OTU94	5	2	4	0	0	4
OTU670	0	0	1	0	0	0
OTU1281	19	14	11	0	1	0
OTU2553	0	0	0	0	1	0
OTU1094	42	48	21	6	0	0
OTU253	5	1	2	0	0	2
OTU3287	5	3	1	0	0	0
OTU1726	3	0	3	0	0	0
OTU232	1	3	2	0	2	0
OTU2591	12	6	5	0	0	0
OTU4449	3	1	3	0	2	0
OTU1231	12	39	14	13	14	12
OTU1120	12	10	15	0	0	0
OTU2283	2	0	1	0	0	0
OTU1538	7	14	2	144	215	239
OTU1432	17	19	21	0	0	0
OTU2893	0	0	0	0	1	0
OTU754	100	75	96	0	1	1
OTU1860	6	5	1	0	0	0
OTU1698	0	1	0	0	0	0
OTU536	215	183	233	26	36	22
OTU693	16	46	17	1	2	1
OTU436	57	111	56	1	3	8
OTU2592	3	0	0	0	0	0
OTU2594	4	0	5	0	0	0
OTU457	41	49	27	2	2	0
OTU1038	20	27	23	1	1	0
OTU338	86	61	52	0	1	1
OTU230	158	181	153	2	1	2
OTU454	44	103	81	0	0	0
OTU4274	9	10	3	0	0	1
OTU124	0	1	0	1236	30	27
OTU180	3	9	3	473	229	320
OTU1449	7	2	9	0	0	1
OTU299	111	186	195	0	4	4
OTU1697	11	0	10	0	0	0
OTU422	1	0	1	0	1	2
OTU111	1	0	1	0	2	0
OTU801	0	3	0	0	0	0
OTU945	10	13	14	0	1	1
OTU902	9	25	1	0	0	0
OTU5853	0	2	0	0	0	1
OTU1861	6	13	14	0	0	0
OTU757	0	4	1	12	53	48
OTU289	4	1	1	0	0	1
OTU4704	4	4	5	0	0	1
OTU2103	21	30	27	0	1	0
OTU802	3	2	1	0	0	0
OTU4172	0	2	2	0	0	0
OTU1417	7	17	26	0	0	0
OTU1623	0	0	0	0	0	1
OTU1294	0	0	0	0	0	2
OTU805	0	4	1	1	0	0
OTU1305	4	2	2	0	0	0
OTU2675	0	0	1	0	0	0
OTU747	58	47	50	10	16	24
OTU386	45	104	70	0	0	0
OTU2602	0	4	0	0	1	0
OTU605	1	1	1	0	0	0
OTU2685	4	1	2	0	0	0
OTU5200	1	4	5	0	0	0
OTU1372	14	24	18	0	0	1
OTU1689	0	1	0	0	0	0
OTU1909	9	6	2	0	0	0
OTU3295	3	1	1	2	0	1
OTU2484	85	39	79	130	242	389
OTU3718	6	1	2	0	0	0
OTU3186	26	35	27	0	0	0
OTU1253	12	9	5	0	0	0
OTU1629	1	2	3	1	1	1
OTU1557	0	0	1	0	6	0
OTU19	4	11	6	1316	831	1333
OTU1407	21	1	25	0	0	0
OTU5955	0	1	1	0	0	0
OTU2060	35	12	24	0	2	0
OTU3930	0	2	4	0	0	0
OTU1258	2	0	0	0	0	0
OTU1254	8	18	18	0	0	0
OTU26	1	0	3	2491	154	38
OTU500	38	53	45	0	0	1
OTU878	4	4	0	0	0	0
OTU3215	4	4	1	0	0	0
OTU2616	0	0	1	0	0	2
OTU1408	10	10	9	0	0	0
OTU1493	2	1	0	0	0	0
OTU62	6	2	4	0	2	3
OTU1143	2	2	4	0	0	1
OTU1134	12	19	16	0	0	0
OTU544	1	0	0	0	0	0
OTU1818	10	13	21	0	0	0
OTU342	168	135	111	0	2	3
OTU1327	37	36	35	0	0	0
OTU199	6	4	3	388	518	274
OTU3000	0	0	1	0	0	0
OTU290	1	1	1	0	2	1
OTU1674	0	1	1	0	0	0
OTU6124	0	0	1	1	1	0
OTU993	1	0	1	0	1	0
OTU3805	71	55	70	0	2	1
OTU321	72	80	84	2	2	0
OTU636	0	0	0	0	1	0
OTU330	97	192	195	0	2	0
OTU3976	33	35	34	0	2	0
OTU532	33	55	25	38	34	38
OTU872	0	2	4	0	0	0
OTU586	1	0	0	0	1	0
OTU311	0	1	1	0	0	0
OTU375	2	2	0	0	1	1
OTU593	46	24	31	0	0	0
OTU4220	4	10	6	0	1	0
OTU925	2	15	5	0	1	0
OTU2795	0	0	1	0	0	0
OTU603	0	0	0	0	1	1
OTU286	90	62	82	0	5	5
OTU755	41	23	34	0	0	0
OTU3106	3	0	2	0	0	0
OTU97	4	4	2	483	263	318
OTU5279	0	0	3	124	52	52
OTU3068	1	0	0	0	0	0
OTU437	39	20	82	0	2	2
OTU3283	9	0	12	0	6	1
OTU844	61	72	60	0	1	1
OTU3243	8	7	4	0	1	0
OTU1283	50	14	20	0	0	0
OTU366	87	89	68	1	5	3
OTU1170	4	0	3	0	0	0
OTU3358	4	3	5	0	1	0
OTU132	4	9	6	464	362	372
OTU567	17	6	13	21	34	22
OTU248	0	1	1	145	69	89
OTU1691	0	0	0	0	1	0
OTU2636	0	1	1	0	0	0
OTU2637	13	6	9	0	0	0
OTU634	4	7	3	0	1	0
OTU3202	4	3	3	0	0	0
OTU1961	6	0	0	0	0	0
OTU435	77	65	65	1	1	2
OTU647	73	80	84	4	10	2
OTU938	24	34	39	0	0	0
OTU3771	24	19	18	0	6	5
OTU1176	0	0	0	2	0	3
OTU1012	0	1	0	0	0	0
OTU551	38	77	53	0	1	0
OTU1264	2	4	4	2	2	2
OTU774	0	0	1	0	0	0
OTU4334	181	192	141	1	2	3
OTU1337	14	11	13	0	4	0
OTU2248	0	0	0	0	1	0
OTU967	24	34	18	0	0	0
OTU1630	1	0	0	0	0	0
OTU1530	0	0	0	5	1	0
OTU1872	6	0	6	0	0	0
OTU189	136	138	96	3	1	1
OTU822	0	1	0	0	0	0
OTU2906	1	0	1	0	0	0
OTU1632	0	1	0	0	0	0
OTU2687	0	0	0	0	1	0
OTU1935	19	6	16	0	0	0
OTU418	99	69	84	0	0	0
OTU2853	79	76	79	0	0	3
OTU2650	1	1	0	0	0	0
OTU1395	35	15	18	0	1	0
OTU4784	7	4	25	0	1	0
OTU219	0	3	1	267	160	81
OTU1465	0	1	0	0	0	1
OTU5606	3	3	2	2	4	0
OTU1076	2	4	3	0	0	1
OTU2654	0	1	0	0	0	0
OTU745	32	24	26	0	0	0
OTU3203	7	10	9	0	0	0
OTU1747	0	0	2	0	2	0
OTU577	7	8	5	10	32	37
OTU494	2	3	3	0	0	0
OTU1078	27	95	44	0	1	2
OTU2274	3	1	1	0	0	0
OTU1412	44	53	32	0	0	1
OTU3361	3	2	1	0	0	0
OTU154	2	6	5	79	147	248
OTU705	12	26	18	0	1	0
OTU3708	24	9	18	0	0	0
OTU2542	0	0	0	4	0	0
OTU2662	1	2	0	0	0	0
OTU2106	2	10	3	0	0	0
OTU1546	0	0	0	10	5	5
OTU517	60	82	54	0	2	1
OTU4940	0	0	1	0	0	0
OTU936	14	7	5	0	0	0
OTU1338	53	47	34	0	0	0
OTU726	0	0	1	0	0	0
OTU3426	6	5	8	0	0	0
OTU1057	0	0	0	1	1	0
OTU1104	8	11	8	0	0	0
OTU4244	78	68	61	0	2	1
OTU962	8	14	10	0	0	0
OTU949	6	12	6	0	0	1
OTU1687	9	9	12	0	0	0
OTU687	0	0	0	0	0	1
OTU606	0	0	0	1	0	0
OTU1390	8	7	6	0	0	0
OTU1112	3	12	3	18	3	9
OTU5022	0	1	0	0	0	0
OTU5037	0	0	0	0	1	2
OTU922	6	4	0	0	1	0
OTU4444	0	0	4	0	0	0
OTU2680	0	0	0	1	0	0
OTU399	11	4	2	69	60	126
OTU814	4	2	4	0	0	0
OTU156	3	4	3	84	202	253
OTU3248	9	7	7	0	0	0
OTU3964	10	18	13	0	0	0
OTU2686	1	0	0	0	0	0
OTU3666	3	1	0	0	0	0
OTU1161	5	9	13	0	0	0
OTU748	36	30	21	3	0	2
OTU498	27	37	26	0	0	0
OTU2809	0	0	1	0	0	1
OTU277	1	1	0	73	152	198
OTU653	13	20	16	24	2	3
OTU825	36	30	31	1	1	0
OTU1118	25	12	10	0	0	1
OTU961	21	15	22	0	0	0
OTU341	65	70	97	0	1	4
OTU2200	0	1	2	0	5	3
OTU1756	0	0	0	3	1	0
OTU4931	0	2	0	0	0	0
OTU738	67	54	54	0	2	3
OTU5077	0	0	0	0	0	2
OTU1117	22	16	16	0	0	1
OTU5771	0	4	0	0	0	2
OTU6201	0	3	0	0	0	1
OTU1773	16	7	11	0	0	0
OTU5104	0	0	0	1	0	0
OTU996	0	0	0	1	0	0
OTU102	8	17	17	755	171	208
OTU596	34	39	20	0	1	4
OTU566	16	4	3	13	11	15
OTU5132	0	1	0	0	0	0
OTU1637	2	0	2	0	1	0
OTU4343	4	4	1	0	0	0
OTU1991	1	7	5	0	0	0
OTU1995	13	11	4	0	0	1
OTU4319	1	4	0	0	0	0
OTU3814	5	2	8	1	0	0
OTU1908	13	13	4	0	0	0
OTU2838	5	5	9	0	2	0
OTU906	0	0	1	14	7	4
OTU1105	8	40	16	0	0	0
OTU560	52	55	54	32	26	30
OTU611	0	2	0	23	16	35
OTU1910	11	6	15	0	0	0
OTU1025	1	0	0	136	219	157
OTU633	10	13	20	2	3	4
OTU4971	0	1	0	0	0	0
OTU203	0	2	1	0	1	0
OTU252	12	13	13	59	133	173
OTU744	18	19	29	0	0	0
OTU1382	13	12	11	0	0	0
OTU3279	25	17	22	0	0	0
OTU1875	4	11	16	0	0	0
OTU410	0	2	0	0	0	0
OTU2119	2	1	8	17	42	49
OTU1323	20	16	17	0	0	1
OTU340	52	59	46	0	3	1
OTU493	0	8	7	0	0	0
OTU1068	1	2	3	0	0	0
OTU589	1	0	0	0	0	0
OTU816	0	1	0	0	0	0
OTU525	0	3	3	0	0	0
OTU834	8	24	8	0	0	0
OTU1660	0	0	0	2	0	1
OTU432	0	1	0	0	0	0
OTU268	0	0	0	6	3	3
OTU1662	1	0	0	0	0	0
OTU1661	0	1	0	0	0	0
OTU537	79	68	66	1	3	1
OTU1665	0	0	0	3	1	4
OTU1670	2	1	0	0	0	0
OTU1669	0	0	0	0	0	1
OTU940	12	17	23	0	0	0
OTU5000	2	1	1	0	0	1
OTU2801	1	4	1	0	0	0
OTU2802	0	2	1	0	0	0
OTU1799	31	24	16	0	0	1
OTU2804	0	1	0	0	0	1
OTU932	0	0	0	3	0	1
OTU1336	14	16	8	4	11	3
OTU522	0	0	0	0	0	1
OTU1277	1	0	1	0	0	1
OTU2823	0	2	3	0	0	0
OTU767	0	1	0	0	1	2
OTU648	23	24	27	0	0	0
OTU1895	6	5	9	0	0	0
OTU1288	0	1	0	0	0	0
OTU2842	0	3	0	0	0	0
OTU1008	2	0	0	0	0	1
OTU2852	1	0	0	0	0	0
OTU528	2	3	0	0	1	1
OTU2854	0	3	4	0	0	0
OTU918	20	4	11	0	0	0
OTU2861	2	3	4	0	0	0
OTU1655	2	0	0	0	0	0
OTU4825	0	0	2	0	0	0
OTU2868	0	0	0	0	1	0
OTU1298	0	0	0	0	1	0
OTU813	1	0	0	0	0	0
OTU2872	0	0	0	0	0	1
OTU2349	0	2	0	131	15	19
OTU2877	3	0	7	0	0	1
OTU2879	0	0	3	0	0	0
OTU2881	2	0	2	0	0	0
OTU1278	0	0	1	0	0	0
OTU2886	0	0	1	0	0	0
OTU2901	1	3	0	0	0	0
OTU6161	8	6	9	0	0	1
OTU704	5	13	24	1	0	0
OTU449	1	9	6	0	2	1
OTU751	48	24	28	2	0	0
OTU1322	24	22	12	0	0	0
OTU1295	4	0	0	0	0	0
OTU2929	0	0	0	49	16	2
OTU2928	0	1	1	3	0	0
OTU815	1	3	0	0	0	1
OTU1064	1	0	0	0	0	1
OTU2931	0	1	0	0	0	0
OTU3499	4	2	2	0	0	0
OTU2932	37	60	45	0	0	0
OTU3640	5	4	0	0	1	0
OTU2934	0	0	0	0	1	0
OTU1763	0	1	0	0	0	0
OTU2941	0	0	0	0	0	2
OTU5676	0	1	0	36	25	47
OTU731	0	1	1	0	1	2
OTU2951	0	0	0	0	0	1
OTU776	0	4	2	0	0	0
OTU2956	0	0	0	0	0	1
OTU2970	1	0	0	0	0	0
OTU2973	3	1	1	0	0	0
OTU2976	1	0	1	1	0	0
OTU5725	0	0	0	5	19	16
OTU2198	8	16	6	0	0	0
OTU1141	7	13	15	0	0	0
OTU1888	5	3	6	0	0	0
OTU104	5	2	1	547	259	220
OTU1000	1	1	1	0	0	0
OTU1080	1	3	1	0	0	0
OTU234	3	3	7	93	239	241
OTU504	2	4	6	0	0	0
OTU849	61	45	48	0	1	1
OTU1280	0	2	4	0	0	0
OTU2991	0	1	1	0	0	0
OTU2840	2	4	3	0	0	0
OTU3919	2	7	4	0	0	0
OTU254	0	1	0	102	49	78
OTU2456	0	0	0	4	16	19
OTU778	1	1	0	0	0	0
OTU842	10	26	16	0	0	0
OTU3171	3	2	1	0	0	0
OTU841	25	45	27	0	1	0
OTU853	1	0	0	0	0	0
OTU452	0	0	2	0	0	0
OTU1235	0	1	0	0	0	0
OTU4003	2	9	4	1	0	0
OTU1367	7	41	39	2	0	1
OTU237	0	1	1	0	0	1
OTU885	0	0	0	29	15	25
OTU870	1	3	1	0	2	2
OTU1984	24	27	32	0	0	0
OTU4144	21	20	17	0	0	0
OTU983	0	0	0	0	0	1
OTU2242	1	2	0	0	0	0
OTU1052	0	1	1	0	0	0
OTU3049	0	0	1	0	0	0
OTU3973	2	6	2	0	0	0
OTU423	0	0	1	0	0	2
OTU930	3	8	4	0	0	1
OTU750	49	54	47	4	2	4
OTU4321	1	3	0	0	0	0
OTU3783	5	11	2	0	1	0
OTU1650	4	1	3	0	0	0
OTU4586	0	1	2	0	0	0
OTU865	19	18	11	0	0	1
OTU1107	33	44	48	0	0	0
OTU259	4	5	4	301	84	80
OTU1289	0	3	0	0	0	0
OTU1079	1	4	2	0	0	0
OTU4734	0	0	2	0	0	0
OTU3808	20	13	20	0	2	0
OTU2069	1	6	7	0	0	0
OTU3306	2	0	0	0	0	0
OTU2071	1	5	3	0	0	0
OTU1555	0	0	0	15	17	19
OTU162	24	23	18	563	84	38
OTU4014	2	5	1	0	0	0
OTU3823	7	6	4	0	1	1
OTU846	5	2	0	16	29	23
OTU2791	0	1	1	0	1	0
OTU3607	2	3	1	0	0	0
OTU3693	6	8	5	0	0	0
OTU1274	2	5	3	0	0	0
OTU3837	0	4	3	0	1	0
OTU3258	14	11	19	0	0	0
OTU3076	3	2	2	0	0	0
OTU2910	0	2	0	0	0	0
OTU3461	3	0	0	0	0	0
OTU594	36	42	46	0	3	0
OTU5653	0	0	0	0	6	6
OTU828	28	37	36	0	0	0
OTU3176	3	0	2	0	0	0
OTU2794	0	1	0	0	0	0
OTU4799	1	3	7	0	0	0
OTU1364	3	9	13	0	0	0
OTU431	0	0	1	21	18	30
OTU769	0	0	0	0	0	1
OTU4795	0	0	2	0	0	0
OTU1704	1	2	3	0	0	0
OTU585	0	1	0	0	0	1
OTU5627	1	2	3	0	30	41
OTU3251	2	0	0	0	0	0
OTU4349	6	11	8	0	0	0
OTU928	4	7	17	0	0	0
OTU1381	4	3	2	0	0	0
OTU1891	9	12	9	0	0	0
OTU764	1	0	2	0	1	1
OTU4012	7	8	3	0	0	0
OTU659	0	0	1	0	1	0
OTU953	9	12	5	0	0	0
OTU4919	0	1	2	0	0	0
OTU2797	0	1	0	0	0	0
OTU4377	3	9	9	0	0	0
OTU5563	0	0	0	3	2	5
OTU339	55	75	120	179	38	54
OTU1699	2	0	0	0	0	0
OTU1154	7	17	52	0	0	0
OTU2319	0	3	1	0	0	0
OTU409	2	0	0	20	12	24
OTU5471	11	29	19	4	2	0
OTU5788	0	0	0	0	0	2
OTU1182	1	0	1	0	1	0
OTU1474	0	0	0	0	1	1
OTU3174	0	0	2	0	0	0
OTU283	1	0	0	0	0	1
OTU1054	14	9	11	0	0	0
OTU686	0	2	0	9	2	2
OTU3101	2	0	3	1	4	4
OTU4152	0	3	0	0	0	0
OTU1434	13	21	14	0	0	0
OTU888	0	0	0	46	20	3
OTU2257	0	2	1	7	0	0
OTU4963	0	1	0	0	1	0
OTU939	34	26	19	0	0	0
OTU3612	22	18	14	0	0	0
OTU871	0	0	1	0	0	0
OTU364	1	3	1	160	286	39
OTU4603	0	0	2	0	0	0
OTU964	10	24	15	0	0	0
OTU2079	8	9	12	0	0	0
OTU763	0	1	0	0	0	0
OTU766	2	0	0	0	0	0
OTU3991	10	2	1	0	0	0
OTU1086	20	12	16	1	0	0
OTU388	1	2	2	118	61	55
OTU1073	1	0	1	0	0	0
OTU496	47	147	53	0	2	3
OTU1772	3	0	1	0	0	0
OTU1933	21	8	13	0	0	0
OTU685	1	1	1	0	0	0
OTU1328	16	12	6	0	0	0
OTU2290	1	5	1	0	5	0
OTU1374	4	6	5	0	0	0
OTU1946	11	12	6	0	0	0
OTU4173	1	8	1	0	0	0
OTU2812	3	2	3	0	0	0
OTU3957	2	2	2	0	0	0
OTU4169	3	8	5	0	0	0
OTU3419	1	3	3	0	0	0
OTU2849	3	2	5	1	0	0
OTU818	3	11	8	0	0	0
OTU1942	4	6	11	0	0	0
OTU1921	36	21	19	0	0	0
OTU3818	5	3	0	0	2	0
OTU689	25	50	27	4	6	6
OTU2818	1	2	1	0	2	6
OTU826	12	23	19	0	0	0
OTU973	3	13	14	0	0	0
OTU1441	0	7	0	0	0	0
OTU1340	21	24	18	0	0	0
OTU2251	0	3	2	0	0	0
OTU3249	7	2	1	0	0	0
OTU1791	17	9	10	0	2	0
OTU3922	0	2	5	0	0	0
OTU2829	0	2	2	0	0	0
OTU1360	20	15	8	0	0	0
OTU1692	2	2	0	0	0	0
OTU3264	7	2	3	0	0	0
OTU2110	38	30	19	0	0	0
OTU4269	1	4	1	0	0	0
OTU148	1	0	0	495	1	70
OTU832	69	43	48	0	2	0
OTU998	0	0	0	2	0	1
OTU3637	67	54	63	0	1	7
OTU1452	8	11	23	0	0	0
OTU1207	0	0	1	0	0	0
OTU4312	0	5	2	0	0	0
OTU2841	0	1	0	0	0	0
OTU2413	0	0	0	26	8	0
OTU981	3	34	6	2	0	0
OTU4416	0	3	0	0	0	0
OTU3680	2	1	0	0	0	0
OTU614	1	0	1	14	85	84
OTU1180	0	0	0	0	0	1
OTU3616	4	3	0	0	0	0
OTU3282	4	1	4	0	0	0
OTU505	0	3	0	0	1	1
OTU2438	0	5	5	0	3	0
OTU1140	38	32	35	1	0	1
OTU1468	2	3	0	3	1	0
OTU682	2	1	0	17	4	110
OTU609	0	0	0	0	2	0
OTU3080	0	2	7	0	3	1
OTU2199	0	0	1	0	1	0
OTU3644	3	0	1	0	0	0
OTU1815	13	13	11	0	0	0
OTU2848	2	0	4	13	1	4
OTU597	52	54	26	1	3	1
OTU4009	1	2	4	0	0	0
OTU233	0	0	0	123	89	104
OTU1790	2	6	13	0	0	0
OTU468	3	0	0	43	15	24
OTU760	12	15	11	14	23	7
OTU424	3	1	0	0	0	2
OTU1458	0	1	2	0	0	0
OTU2301	2	1	2	0	3	0
OTU969	67	40	38	0	1	2
OTU1545	0	0	0	3	0	0
OTU3146	1	6	1	0	0	0
OTU2482	0	0	0	1	4	5
OTU5722	2	0	4	7	9	9
OTU5031	1	0	1	0	0	0
OTU1301	13	14	8	0	0	1
OTU771	0	0	2	0	0	0
OTU1396	14	8	8	0	0	1
OTU1810	3	5	3	0	0	0
OTU1060	1	0	1	0	0	0
OTU4773	3	2	4	0	0	0
OTU529	258	213	193	0	2	0
OTU3335	8	7	2	0	0	1
OTU4758	2	6	3	0	0	0
OTU2146	5	7	19	0	0	0
OTU2316	0	0	0	0	0	1
OTU415	23	44	29	2	3	2
OTU2096	1	5	2	0	0	0
OTU1333	12	16	7	0	1	0
OTU1459	0	0	0	0	1	0
OTU356	2	3	1	241	50	65
OTU6063	2	10	1	0	1	0
OTU1999	6	11	6	1	2	1
OTU867	2	0	0	1	0	0
OTU2445	1	2	3	155	62	80
OTU489	0	1	0	0	1	0
OTU2332	0	8	1	3	2	1
OTU4665	0	1	2	1	0	0
OTU4727	1	4	2	0	1	0
OTU975	20	22	8	0	0	0
OTU1196	0	1	0	0	0	0
OTU275	96	117	67	0	2	2
OTU1293	4	20	15	0	2	0
OTU3166	30	26	35	0	0	1
OTU2407	0	0	0	2	15	9
OTU2904	0	0	1	0	0	0
OTU1543	2	0	0	3	9	17
OTU4943	7	0	5	0	0	0
OTU1478	0	0	0	0	2	0
OTU443	2	0	3	1	1	1
OTU2084	3	8	2	0	0	0
OTU1822	6	4	1	0	0	0
OTU5573	0	0	0	0	21	25
OTU3173	0	1	0	0	0	0
OTU6133	12	6	4	1	1	2
OTU644	78	38	4	1	0	3
OTU4451	9	2	4	0	1	1
OTU3467	52	53	51	0	2	0
OTU759	0	1	0	0	0	0
OTU3590	4	1	5	0	0	0
OTU530	27	75	23	0	1	1
OTU5625	0	0	0	0	2	0
OTU3557	4	0	3	0	0	0
OTU4438	0	0	2	0	0	1
OTU933	10	33	21	0	1	0
OTU3346	3	2	2	0	0	0
OTU1730	1	1	0	0	0	0
OTU732	23	30	23	0	0	0
OTU2373	0	1	1	232	111	96
OTU1310	10	10	7	0	0	0
OTU2999	1	0	1	0	0	0
OTU3001	3	1	5	0	0	0
OTU3014	1	1	1	0	0	0
OTU3016	0	1	0	0	0	0
OTU3020	1	0	0	0	0	0
OTU3025	2	1	0	4	5	17
OTU3031	1	0	0	0	0	0
OTU3043	1	0	0	0	0	0
OTU511	2	7	13	44	12	31
OTU3057	10	8	17	0	0	0
OTU3061	0	0	0	0	0	2
OTU3528	9	7	14	1	0	0
OTU3065	0	1	0	0	0	0
OTU257	1	0	2	0	0	1
OTU3078	0	0	1	0	0	0
OTU3094	0	6	4	0	0	0
OTU2094	8	2	4	0	0	0
OTU1309	1	2	2	0	0	0
OTU3100	1	1	1	0	0	0
OTU1311	0	1	0	0	0	0
OTU706	0	0	1	0	0	0
OTU535	73	81	52	0	0	1
OTU3120	0	0	1	0	0	0
OTU3123	32	32	16	1	3	0
OTU3125	0	2	1	0	0	0
OTU3129	7	4	5	0	0	1
OTU499	31	35	34	2	1	0
OTU3130	8	7	3	0	0	0
OTU1761	2	0	0	0	0	0
OTU3134	0	0	0	0	3	6
OTU864	14	14	19	0	0	1
OTU3152	1	2	0	0	0	0
OTU1183	0	0	0	0	0	1
OTU312	110	89	84	0	0	0
OTU3159	0	0	1	0	0	0
OTU1764	1	2	0	1	0	0
OTU3177	0	2	1	0	0	0
OTU546	4	0	1	99	24	23
OTU1169	0	1	2	0	0	3
OTU848	50	42	37	1	3	1
OTU302	0	2	0	49	54	82
OTU5289	0	1	1	3	0	2
OTU1437	25	33	16	0	2	0
OTU5490	1	0	0	6	0	0
OTU860	23	29	15	0	0	0
OTU3887	0	5	4	0	0	0
OTU3326	5	3	3	0	0	0
OTU1776	37	24	20	0	4	0
OTU4203	1	3	2	1	0	1
OTU843	3	1	0	1	3	0
OTU795	1	1	0	56	58	74
OTU1326	21	20	16	0	0	0
OTU1531	2	1	0	6	2	1
OTU5805	0	1	1	10	33	31
OTU306	1	1	0	0	0	0
OTU5152	1	0	0	0	0	0
OTU1002	1	9	3	23	1	1
OTU1125	27	26	22	0	1	1
OTU1849	14	9	15	0	0	0
OTU4207	3	3	3	0	0	0
OTU2181	7	9	6	0	0	0
OTU4036	0	2	0	0	0	0
OTU1871	12	4	3	0	0	0
OTU1155	25	18	17	1	1	0
OTU4188	4	7	5	0	0	0
OTU1779	3	1	0	0	0	0
OTU3194	7	12	10	0	0	0
OTU2994	2	0	0	5	5	1
OTU1119	17	19	15	0	0	0
OTU1901	12	10	6	0	0	0
OTU1024	0	0	1	5	16	14
OTU1022	3	3	1	99	76	71
OTU1093	26	43	22	0	0	1
OTU948	28	17	33	12	3	2
OTU1344	23	16	15	0	0	2
OTU1358	6	7	6	0	0	0
OTU1912	9	2	15	0	0	0
OTU966	3	8	8	0	0	1
OTU5388	0	0	1	2	1	0
OTU1456	0	0	4	0	0	1
OTU4571	50	34	61	0	4	3
OTU425	0	1	2	15	81	45
OTU4512	2	7	13	0	0	0
OTU3207	1	3	2	0	1	0
OTU3268	7	3	4	0	0	1
OTU225	0	2	1	198	68	41
OTU5597	0	0	0	10	21	16
OTU5478	3	0	0	90	6	16
OTU5173	1	0	2	0	0	0
OTU5664	0	0	0	12	3	8
OTU968	17	19	25	0	0	0
OTU1124	8	9	11	0	0	0
OTU1095	20	8	27	0	0	0
OTU1406	8	8	7	0	0	1
OTU276	0	1	0	0	0	0
OTU740	30	19	25	0	0	0
OTU2463	1	2	0	13	71	110
OTU839	19	62	52	0	0	0
OTU3271	16	10	10	0	1	1
OTU3440	9	11	7	0	0	1
OTU1928	4	8	7	0	0	1
OTU1314	5	3	1	0	0	0
OTU4395	0	3	0	0	0	0
OTU2434	0	0	0	0	3	0
OTU4513	19	20	23	0	4	0
OTU1214	0	0	0	27	0	4
OTU4545	0	1	5	0	0	0
OTU699	37	33	26	0	0	0
OTU1922	8	4	6	0	0	1
OTU4463	0	2	5	0	1	8
OTU661	5	2	3	4	3	6
OTU1749	7	5	1	0	0	0
OTU331	0	2	0	22	0	4
OTU575	0	2	0	134	48	84
OTU1491	1	1	0	0	0	1
OTU5286	0	0	1	4	2	8
OTU3735	2	7	4	0	0	0
OTU1854	7	11	4	0	0	0
OTU1160	7	17	11	0	0	0
OTU5739	3	4	0	125	206	149
OTU3572	2	9	7	0	0	0
OTU4632	1	1	3	0	0	0
OTU1365	15	9	12	0	1	0
OTU821	1	0	2	18	20	25
OTU3028	15	0	11	0	0	0
OTU5857	1	0	3	12	9	11
OTU739	6	36	14	0	2	0
OTU598	18	30	53	0	0	0
OTU4520	13	12	15	0	0	0
OTU3811	2	3	7	0	0	0
OTU343	0	0	0	0	1	0
OTU1391	4	3	3	0	0	0
OTU701	50	24	28	1	2	6
OTU304	0	0	3	0	0	0
OTU3425	8	15	0	0	0	0
OTU419	52	62	56	1	1	1
OTU1139	9	10	12	0	0	0
OTU1097	39	27	26	2	1	1
OTU2485	0	0	0	0	0	3
OTU3044	1	4	6	0	0	0
OTU1904	15	8	11	0	0	0
OTU1856	5	5	11	4	0	0
OTU857	5	13	13	1	4	1
OTU4329	0	3	3	0	0	0
OTU1754	0	0	0	0	0	1
OTU3236	2	3	4	0	1	1
OTU3513	2	1	0	0	0	0
OTU371	2	3	2	64	48	63
OTU1768	16	25	20	19	11	7
OTU615	0	1	1	22	17	34
OTU1755	0	0	0	1	3	11
OTU3845	5	9	8	1	0	3
OTU4427	1	3	3	1	0	1
OTU4613	2	0	4	0	0	0
OTU931	7	10	5	1	2	1
OTU3417	2	3	2	0	0	0
OTU2196	1	1	2	8	0	0
OTU1770	7	3	8	0	0	0
OTU5211	0	2	0	0	0	0
OTU595	7	19	28	0	0	0
OTU1007	0	2	0	0	0	0
OTU1108	20	11	22	0	0	1
OTU3462	4	2	6	1	1	0
OTU2032	0	3	1	0	0	0
OTU944	12	11	13	0	0	0
OTU959	15	8	15	0	0	0
OTU1796	12	11	7	0	1	0
OTU1857	8	11	4	0	0	0
OTU4467	1	0	6	0	0	1
OTU3086	2	3	3	3	0	1
OTU2333	0	0	1	2	8	3
OTU2291	3	0	0	0	0	0
OTU1411	18	17	16	0	1	1
OTU3093	2	0	1	0	0	0
OTU1339	22	18	12	0	0	0
OTU657	0	0	0	0	2	1
OTU2325	0	0	0	3	3	5
OTU226	1	0	1	120	54	69
OTU3768	8	8	2	0	0	0
OTU3531	3	0	0	0	0	0
OTU333	0	0	1	0	0	1
OTU2028	6	14	9	1	3	3
OTU4627	2	3	8	0	0	0
OTU315	0	0	1	95	39	57
OTU1162	10	5	9	16	12	12
OTU332	1	0	0	0	0	1
OTU2002	12	12	8	0	1	1
OTU1359	1	0	0	0	0	0
OTU656	0	0	1	0	0	0
OTU3256	2	1	0	0	1	0
OTU1775	8	4	1	0	0	0
OTU694	48	21	24	2	1	1
OTU643	27	20	12	0	0	0
OTU458	84	82	66	0	2	0
OTU3477	12	12	5	0	0	0
OTU742	20	11	7	0	0	0
OTU404	73	65	61	7	5	5
OTU957	18	16	21	0	0	0
OTU958	26	10	28	0	0	0
OTU703	39	26	37	0	1	0
OTU1121	5	2	1	0	0	0
OTU600	22	28	23	6	1	2
OTU753	30	26	23	0	0	2
OTU946	22	13	15	1	0	3
OTU563	41	51	33	0	0	0
OTU503	53	54	43	0	2	2
OTU847	40	14	25	0	0	1
OTU752	29	13	15	0	0	2
OTU737	56	54	61	1	1	1
OTU756	38	52	28	2	1	1
OTU1393	11	0	4	0	0	0
OTU1131	8	8	3	0	0	0
OTU1394	13	10	9	0	0	0
OTU1132	68	3	38	0	4	0
OTU1137	21	18	4	0	0	1
OTU5803	16	13	5	0	0	2
OTU696	27	52	30	0	0	0
OTU954	16	14	9	0	0	0
OTU1399	19	2	8	0	1	1
OTU649	11	26	15	0	0	0
OTU852	19	6	7	1	0	0
OTU1401	5	2	0	0	0	0
OTU1400	4	1	0	0	0	0
OTU854	46	28	16	0	1	1
OTU1402	4	0	0	0	0	0
OTU1349	15	31	30	0	0	0
OTU1136	6	3	4	0	0	0
OTU1947	4	3	0	0	0	0
OTU1106	27	25	30	23	17	11
OTU1403	4	0	4	0	0	0
OTU692	11	15	13	1	0	0
OTU640	19	23	27	0	1	4
OTU1404	7	1	1	0	0	0
OTU1951	3	1	1	0	0	0
OTU1383	8	15	3	5	0	1
OTU4540	17	24	32	1	0	0
OTU856	13	21	9	0	0	0
OTU1953	12	8	7	0	2	2
OTU1954	3	3	8	0	0	1
OTU1082	26	15	21	0	0	0
OTU1421	11	17	14	0	0	0
OTU1955	6	4	2	0	0	0
OTU1956	8	0	3	0	0	0
OTU1952	5	0	0	0	0	1
OTU955	18	26	20	0	1	0
OTU439	30	38	39	1	4	0
OTU1957	10	9	6	3	1	0
OTU1958	4	2	1	2	1	0
OTU1959	8	7	2	0	0	0
OTU1347	11	16	16	0	0	0
OTU1962	3	0	0	0	0	0
OTU951	16	15	8	0	0	0
OTU862	10	19	15	1	0	0
OTU1960	4	6	9	0	0	0
OTU3260	42	14	20	3	10	15
OTU971	9	27	2	0	0	1
OTU1332	12	14	9	0	0	2
OTU1966	9	6	2	0	1	1
OTU1090	31	8	17	0	0	0
OTU1765	3	0	0	0	0	0
OTU1342	13	7	8	0	0	0
OTU1766	31	22	22	0	0	0
OTU637	30	63	45	0	0	0
OTU1769	3	0	1	0	0	0
OTU1128	41	41	29	0	0	0
OTU824	19	16	18	0	0	0
OTU1774	17	9	7	0	0	1
OTU639	29	36	17	0	2	0
OTU1085	23	16	5	0	0	0
OTU1315	7	6	6	0	0	0
OTU934	15	21	47	0	0	0
OTU1389	16	28	27	0	0	0
OTU1083	21	13	14	0	2	3
OTU1084	4	0	3	0	0	0
OTU1777	6	6	4	0	0	0
OTU1778	3	0	0	0	0	0
OTU831	31	30	27	0	0	0
OTU4648	19	17	9	1	0	2
OTU1781	3	0	0	0	0	0
OTU1780	4	1	0	0	0	0
OTU1783	12	11	7	0	0	0
OTU736	19	19	12	0	0	0
OTU1318	9	7	10	0	0	0
OTU1785	12	4	8	0	0	0
OTU1913	20	18	9	0	1	0
OTU1787	4	3	0	0	0	0
OTU1786	3	1	0	0	0	0
OTU1789	3	0	0	0	0	0
OTU1784	4	1	0	0	0	0
OTU935	22	19	27	0	1	0
OTU1319	10	11	16	0	0	0
OTU1792	3	0	0	0	0	0
OTU1788	13	9	8	0	1	0
OTU1793	3	0	0	0	0	0
OTU1795	6	6	3	0	0	0
OTU2170	19	24	19	0	0	0
OTU1797	3	4	0	1	0	0
OTU1794	3	0	1	0	0	0
OTU1801	15	0	10	0	0	2
OTU1798	8	3	3	0	0	0
OTU937	6	5	2	0	0	0
OTU1804	5	2	1	0	0	0
OTU1802	4	1	0	0	0	0
OTU2395	10	2	7	3	5	12
OTU1803	3	0	0	0	0	0
OTU1808	6	0	0	0	0	0
OTU1805	4	8	0	0	0	0
OTU1807	3	0	0	0	0	0
OTU1806	3	0	0	0	0	0
OTU1809	4	1	2	2	6	14
OTU1813	3	0	0	0	0	0
OTU1814	3	0	0	0	0	0
OTU1812	3	0	0	0	0	0
OTU1816	3	0	0	0	0	0
OTU1811	3	5	2	0	0	0
OTU1819	9	1	2	0	0	0
OTU1817	3	0	0	0	0	0
OTU1821	3	0	0	0	0	0
OTU1820	3	0	0	0	0	0
OTU1825	8	3	0	0	0	0
OTU836	10	17	19	0	0	0
OTU1823	12	3	15	3	0	0
OTU1824	6	1	4	0	0	0
OTU1826	3	0	0	0	0	0
OTU1354	12	2	4	0	0	1
OTU1828	6	6	4	0	0	0
OTU1829	3	0	0	0	0	0
OTU1091	21	25	27	0	0	1
OTU1833	6	2	2	0	0	0
OTU642	16	13	13	0	0	0
OTU1831	3	0	0	0	0	0
OTU1835	3	0	0	0	0	0
OTU1834	5	0	0	0	0	0
OTU1837	3	0	0	0	0	0
OTU749	9	14	11	0	0	0
OTU1838	4	5	1	0	0	0
OTU1832	4	0	1	0	0	0
OTU1840	3	1	4	0	0	0
OTU1842	3	0	0	0	0	0
OTU1841	3	0	0	0	0	0
OTU1092	7	7	4	0	0	0
OTU1844	4	0	0	0	0	0
OTU1843	3	1	0	0	0	0
OTU1836	3	0	0	0	0	0
OTU1846	3	0	0	0	0	0
OTU1321	11	5	6	0	0	0
OTU1848	3	0	0	0	0	0
OTU3210	6	1	1	0	0	0
OTU3212	2	1	0	0	0	0
OTU3214	7	4	2	0	0	0
OTU3213	2	0	0	0	0	0
OTU830	9	4	6	38	8	5
OTU3209	2	0	0	0	0	0
OTU1915	9	10	4	0	0	0
OTU3211	2	0	0	0	0	0
OTU3219	3	0	0	0	0	0
OTU3217	2	1	0	0	0	0
OTU3216	2	0	0	0	0	0
OTU3222	3	4	0	0	0	0
OTU3220	3	0	0	0	0	0
OTU1098	7	11	9	0	0	0
OTU1138	12	13	10	0	1	0
OTU3224	2	0	0	0	0	0
OTU3223	2	0	1	0	0	0
OTU3221	6	16	5	0	0	0
OTU3228	14	1	5	0	0	0
OTU3226	3	1	1	0	0	0
OTU3230	4	3	2	0	0	0
OTU3225	2	0	0	0	0	0
OTU1852	7	2	3	0	1	0
OTU3231	2	1	1	0	0	0
OTU3227	2	0	0	0	0	0
OTU3233	4	2	0	0	0	0
OTU3229	8	1	1	0	0	0
OTU3237	2	0	0	0	0	0
OTU943	21	16	24	0	0	0
OTU3239	2	1	0	0	0	0
OTU3235	2	0	0	0	0	0
OTU3242	4	1	1	0	0	0
OTU3238	3	3	3	0	0	0
OTU3240	2	0	0	0	0	0
OTU2030	10	5	2	0	0	0
OTU3241	2	0	0	0	0	0
OTU3246	2	0	0	0	0	0
OTU1330	2	0	3	0	1	0
OTU3245	4	4	0	0	0	0
OTU3255	2	0	0	0	0	0
OTU3257	2	0	0	0	0	0
OTU3247	4	1	0	0	0	0
OTU3950	4	4	2	0	0	0
OTU3253	2	0	0	0	0	0
OTU3262	3	0	0	0	0	0
OTU4529	3	4	6	1	0	0
OTU1422	13	12	24	0	1	0
OTU3265	5	0	3	0	0	0
OTU1859	4	2	10	1	0	0
OTU3724	6	3	2	0	1	0
OTU3266	4	0	2	0	0	0
OTU2193	8	5	8	2	0	0
OTU1423	9	10	19	0	0	0
OTU1939	7	12	4	0	0	0
OTU3274	7	3	4	0	0	0
OTU3250	5	2	9	0	0	0
OTU592	25	21	26	0	0	1
OTU3273	5	4	0	0	0	0
OTU3275	2	0	2	0	0	0
OTU3269	2	0	0	0	0	0
OTU1862	3	2	0	0	0	1
OTU4161	4	6	7	0	1	0
OTU3272	10	5	3	0	0	0
OTU3278	4	1	0	0	0	0
OTU3277	2	0	0	0	0	0
OTU3281	8	2	4	0	0	0
OTU3286	2	0	0	0	0	0
OTU1096	10	5	4	0	0	0
OTU3280	2	0	0	0	0	0
OTU3285	2	0	0	0	0	0
OTU3288	2	0	0	0	0	0
OTU3290	4	5	7	0	0	0
OTU1866	16	7	12	0	0	0
OTU1865	15	8	5	0	0	2
OTU1150	5	17	12	0	1	0
OTU3292	2	2	0	0	0	1
OTU3291	3	3	1	0	0	0
OTU3294	2	0	0	0	0	0
OTU3293	2	0	0	0	0	0
OTU1115	37	31	30	0	0	1
OTU3297	7	0	0	0	0	0
OTU3296	6	4	2	10	0	2
OTU3299	2	0	0	0	0	0
OTU3298	7	2	3	0	0	0
OTU3300	2	0	0	0	0	0
OTU3304	2	2	0	0	0	0
OTU3311	3	0	0	0	0	0
OTU3312	4	4	5	0	0	0
OTU3310	3	0	2	0	0	0
OTU3307	2	0	0	0	0	0
OTU3313	2	0	1	0	0	0
OTU1917	17	9	7	0	1	0
OTU3309	2	0	0	0	0	0
OTU1869	18	9	14	0	0	1
OTU833	14	14	13	0	0	0
OTU3318	2	0	0	0	0	0
OTU2097	9	17	11	0	0	1
OTU1782	10	5	13	0	0	0
OTU3322	2	0	0	0	0	0
OTU3325	3	2	0	0	0	0
OTU3317	2	3	0	0	0	0
OTU3316	2	0	0	0	0	0
OTU3324	4	0	0	0	2	0
OTU1376	6	4	9	0	1	0
OTU3323	2	0	0	0	0	0
OTU1964	4	4	7	5	1	1
OTU3327	2	1	5	0	0	0
OTU3319	4	0	1	2	1	2
OTU3328	2	0	0	0	0	0
OTU3331	2	0	0	0	0	0
OTU3330	2	0	0	0	0	0
OTU3329	4	0	2	0	0	0
OTU3334	2	0	2	0	0	0
OTU4134	2	2	1	0	0	0
OTU1221	3	2	1	6	0	2
OTU3336	2	0	0	0	0	0
OTU3337	2	3	1	0	0	0
OTU2342	2	1	1	3	2	3
OTU3339	2	0	0	0	0	0
OTU3341	2	1	0	0	0	0
OTU3342	3	1	0	0	0	0
OTU3338	2	0	0	0	0	0
OTU1089	12	8	8	4	1	2
OTU3345	7	2	4	0	0	0
OTU1334	8	5	9	0	0	0
OTU3352	2	0	0	0	0	0
OTU3354	2	0	0	0	0	0
OTU3350	5	6	3	0	0	0
OTU3356	4	1	4	0	0	0
OTU2125	10	11	17	0	0	0
OTU3355	18	5	4	0	0	0
OTU3359	3	3	0	0	0	0
OTU3351	2	0	0	0	0	0
OTU3353	2	0	0	0	0	0
OTU3360	2	0	0	0	0	0
OTU3357	2	0	0	0	0	0
OTU1873	16	14	22	0	1	0
OTU3348	7	7	1	0	0	0
OTU3365	2	0	0	0	0	0
OTU3363	2	0	0	0	0	0
OTU3368	5	1	7	0	0	0
OTU3367	4	3	3	0	0	0
OTU3366	2	0	0	0	0	0
OTU3370	3	0	0	0	0	0
OTU1874	16	14	1	0	0	0
OTU3375	2	0	0	0	0	0
OTU3373	7	3	2	0	1	0
OTU2080	2	4	1	0	0	0
OTU3369	2	0	0	0	0	0
OTU3380	3	4	3	0	0	0
OTU3376	2	0	0	0	0	0
OTU1877	20	19	8	0	0	0
OTU3379	22	10	10	0	0	0
OTU3382	4	0	0	0	0	0
OTU3381	4	0	2	0	0	0
OTU761	24	21	19	0	0	0
OTU2107	4	7	2	0	0	0
OTU3384	2	1	2	0	0	0
OTU3387	3	0	2	0	0	0
OTU3386	2	0	0	0	0	0
OTU1879	2	1	0	0	0	0
OTU3190	16	6	6	0	0	0
OTU3377	2	1	1	0	0	0
OTU3388	2	0	0	0	0	0
OTU1431	57	37	47	0	0	0
OTU963	9	10	24	0	1	1
OTU3392	2	0	0	0	0	0
OTU3393	2	0	0	0	0	0
OTU3391	2	1	0	0	0	0
OTU3395	2	0	0	0	0	0
OTU3394	2	0	0	0	0	0
OTU1899	5	5	6	0	0	0
OTU837	16	8	18	1	1	4
OTU3396	9	4	1	2	0	0
OTU3399	4	1	1	1	4	1
OTU1439	5	10	1	0	0	0
OTU3398	2	0	0	0	0	0
OTU1554	7	10	9	0	5	7
OTU3400	8	2	1	0	0	0
OTU1880	12	3	2	0	0	0
OTU3401	2	0	0	0	0	0
OTU3397	2	0	0	0	0	0
OTU3403	2	0	0	0	0	0
OTU3404	2	3	0	0	0	0
OTU1379	14	25	17	0	0	0
OTU3405	2	1	1	0	1	5
OTU3402	2	0	0	0	0	0
OTU6169	12	25	21	0	0	0
OTU3408	2	0	0	0	0	0
OTU743	9	23	11	4	4	0
OTU3409	2	0	0	0	0	0
OTU1882	4	6	5	0	0	0
OTU3412	8	2	1	0	0	0
OTU3410	3	2	1	0	0	0
OTU3411	6	1	4	0	0	0
OTU3413	5	3	3	0	0	0
OTU3315	24	2	19	0	3	0
OTU3414	2	0	0	0	0	0
OTU3407	2	0	0	0	0	0
OTU3415	4	0	3	0	0	1
OTU1883	7	4	4	0	0	0
OTU3423	8	8	7	0	0	0
OTU3420	4	0	0	0	0	0
OTU3424	4	5	4	0	0	0
[truncated: 2,668 more rows]
