# Supplementary material for: Analysis of microbial diversity and functions in sediments and overlying water of the Shiliu River
Source: PeerJ. 2025 Aug 29;13:e19979. doi: 10.7717/peerj.19979 (PMC12401026; doi:10.7717/peerj.19979)
Supplement: Supplemental Information 6 [file peerj-13-19979-s006.xls]

#OTU ID	B1	B2	B3	D1	D2	D3
OTU39	18	17	11	4	12	0
OTU9	372	187	271	81	126	11
OTU27	156	74	89	23	30	0
OTU32	23	19	14	9	9	0
OTU11	122	139	167	111	766	240
OTU7	924	1753	804	927	3885	4304
OTU2	1138	760	955	741	892	1
OTU63	875	98	122	6	7	0
OTU114	28	0	15	1	5	0
OTU33	896	557	724	600	721	1
OTU650	154	99	95	102	113	0
OTU67	4	4	7	1	1	0
OTU59	130	268	133	5	35	10
OTU6	271	167	225	205	203	0
OTU31	7	3	7	3	6	0
OTU22	788	720	703	761	7248	5143
OTU14	2277	1464	1842	1412	1737	2
OTU118	677	217	322	7	10	41
OTU109	48	50	64	1	35	12
OTU117	6	7	1	3	6	0
OTU56	5112	3351	6538	54	61	5
OTU5	254	173	230	164	199	0
OTU87	454	330	413	11	11	6
OTU86	89	72	161	2	7	0
OTU30	98	53	105	20	21	0
OTU2413	17	2	1	0	0	0
OTU52	500	320	355	286	383	0
OTU3287	310	231	246	209	259	12
OTU130	208	188	139	13	55	24
OTU65	270	190	178	200	217	0
OTU2343	48	33	39	34	31	0
OTU35	753	694	412	307	2379	1881
OTU112	8	9	5	2	4	0
OTU106	326	274	214	188	287	10
OTU115	5	0	1	0	4	0
OTU99	214	103	155	113	173	0
OTU150	7	3	3	1	3	0
OTU187	34	25	21	15	122	25
OTU13	7106	6257	15045	81	92	0
OTU122	337	125	254	43	5	2
OTU79	216	122	149	130	128	0
OTU121	91	74	77	1	37	17
OTU572	16	2	0	0	0	0
OTU181	39	36	23	2	13	1
OTU268	19	9	25	13	11	7
OTU279	116	75	186	1	2	8
OTU40	89	122	121	175	3725	3327
OTU924	0	0	2	2	0	0
OTU294	2	1	0	63	0	0
OTU260	1	1	0	0	1	0
OTU302	18	22	2	0	0	0
OTU12	1392	1490	1330	3009	9389	8928
OTU723	0	0	1	0	0	0
OTU597	0	0	0	0	1	11
OTU167	73	54	280	0	2	0
OTU499	19	29	6	0	2	0
OTU89	104	82	101	467	85	0
OTU196	126	76	107	75	125	0
OTU158	73	49	64	73	79	1
OTU544	0	0	0	1	1	0
OTU340	1	0	2	1	1	0
OTU450	1	0	1	0	1	0
OTU628	0	0	2	1	0	0
OTU256	1	2	3	0	4	0
OTU1632	1	13	1	1	1	0
OTU37	151	103	109	88	103	0
OTU2623	2	1	2	0	0	0
OTU165	89	64	69	61	86	0
OTU724	0	0	2	1	2	0
OTU461	10	1	2	1	3	0
OTU147	0	0	0	1	0	0
OTU477	0	0	0	0	2	0
OTU808	0	0	0	0	2	0
OTU19	156	98	147	127	142	0
OTU289	84	21	222	0	2	1
OTU26	4842	3130	6644	56	75	0
OTU889	0	4	3	1	3	0
OTU3886	54	42	52	38	69	0
OTU97	85	51	113	1	2	16
OTU21	214	113	150	156	153	0
OTU687	2	0	0	1	0	0
OTU3958	16	56	7	1	3	0
OTU88	13	1	0	11	1	0
OTU862	4	3	0	0	0	0
OTU593	1	1	0	0	3	0
OTU891	0	0	5	0	0	0
OTU3889	7	0	8	1	0	0
OTU606	10	3	4	0	0	0
OTU985	2	1	0	0	0	0
OTU986	0	1	0	0	0	0
OTU359	10	0	0	1	2	0
OTU598	2	0	2	0	1	0
OTU510	141	107	120	2	1	2
OTU1023	0	0	1	0	1	0
OTU156	854	245	328	3	5	0
OTU413	31	8	13	0	0	0
OTU255	107	102	139	2	1	0
OTU18	6488	3973	7867	60	78	0
OTU616	28	0	29	0	0	0
OTU540	58	13	29	0	3	0
OTU548	0	17	1	0	0	0
OTU74	0	0	3	0	0	0
OTU799	1	2	3	1	2	0
OTU463	11	19	7	0	3	0
OTU789	18	4	8	1	1	0
OTU250	1	0	0	0	0	0
OTU1073	30	13	27	0	15	29
OTU987	0	3	9	0	0	8
OTU172	0	4	0	0	0	0
OTU710	22	0	0	0	0	0
OTU397	52	31	36	1	0	0
OTU1156	1	0	0	0	0	2
OTU643	1	11	12	0	0	0
OTU210	0	0	7	0	0	0
OTU1132	0	0	1	0	0	0
OTU152	0	1	1	357	79	108
OTU3936	10	0	4	0	0	0
OTU133	68	54	76	320	52	82
OTU205	96	348	22	40	7	25
OTU403	7	0	7	0	0	0
OTU223	163	118	128	117	115	1
OTU211	31	59	36	76	27	1
OTU42	2039	1729	1782	147	109	33
OTU1062	0	2	1	0	0	0
OTU3108	5	2	17	0	0	2
OTU755	7	0	0	0	0	0
OTU374	1	23	8	0	4	18
OTU1091	6	3	21	0	0	0
OTU775	14	39	9	0	1	0
OTU1435	0	3	0	0	0	0
OTU95	846	464	618	4	5	0
OTU518	2	1	2	39	18	9
OTU1325	0	0	0	0	2	0
OTU1326	5	0	0	0	2	0
OTU243	42	32	44	35	45	0
OTU233	112	240	117	25	29	0
OTU2965	207	246	265	1	276	81
OTU1092	0	0	0	1	0	0
OTU1436	0	0	0	0	3	0
OTU649	0	0	0	0	1	1
OTU3353	103	39	75	48	45	58
OTU3265	3	1	5	1	1	0
OTU322	104	49	80	48	83	0
OTU1063	1	0	7	0	0	0
OTU4586	15	16	9	12	8	0
OTU213	753	470	820	6	14	0
OTU670	0	2	2	80	0	2
OTU1704	1	0	4	0	0	0
OTU858	9	2	7	16	0	0
OTU51	592	1677	1061	7	13	0
OTU125	543	364	442	6	15	3
OTU179	129	97	227	2	0	0
OTU66	2164	1268	1254	12	161	166
OTU369	0	0	2	0	0	0
OTU405	15	16	19	15	23	0
OTU380	30	47	67	1	39	0
OTU627	10	22	6	10	5	0
OTU252	33	14	30	13	1	1
OTU351	5	13	49	0	1	0
OTU1434	0	1	17	1	0	0
OTU81	182	75	84	209	1244	330
OTU629	13	19	16	0	5	2
OTU2401	0	3	3	2	0	0
OTU1492	14	4	8	0	0	0
OTU94	1335	1188	950	12	47	0
OTU91	866	417	711	5	4	0
OTU4562	1	0	1	0	0	0
OTU460	0	0	13	0	0	0
OTU93	670	460	648	9	12	1
OTU983	2	0	0	0	0	0
OTU48	984	1191	855	284	288	68
OTU1618	3	3	1	2	2	0
OTU60	1569	671	610	9	16	17
OTU676	0	0	0	76	0	0
OTU558	20	8	10	10	11	0
OTU107	616	492	467	6	7	0
OTU3887	0	0	2	0	0	0
OTU1228	0	0	0	1	0	0
OTU458	459	304	432	1	3	28
OTU209	15	9	23	6	376	157
OTU738	10	6	6	6	7	0
OTU2919	0	0	0	2	0	0
OTU264	104	73	41	17	69	71
OTU485	441	329	486	48	91	41
OTU1202	22	4	34	0	0	0
OTU2071	0	2	1	0	1	0
OTU132	420	450	332	10	19	5
OTU92	25	2	13	1179	215	25
OTU1373	2	3	2	1	1	0
OTU2920	0	0	0	1	0	0
OTU101	711	504	484	8	24	2
OTU113	44	18	34	28	538	552
OTU73	920	687	870	11	16	0
OTU909	9	4	5	2	7	0
OTU648	40	14	34	0	0	0
OTU90	188	1386	186	44	56	14
OTU54	13	11	20	11	20	0
OTU4507	156	72	490	0	6	0
OTU78	516	406	422	7	640	122
OTU299	4	1	19	173	77	16
OTU208	4	5	1	456	148	0
OTU1045	7	2	2	19	3	0
OTU528	1	1	2	74	47	82
OTU334	194	216	158	0	2	0
OTU469	18	149	41	0	2	0
OTU1414	0	2	0	0	1	0
OTU166	299	120	160	5	205	161
OTU62	27	49	128	312	630	1151
OTU123	594	455	275	40	241	182
OTU2142	0	15	0	0	0	0
OTU2558	4	0	5	6	0	0
OTU206	39	62	61	0	684	221
OTU407	161	114	111	0	0	0
OTU1605	11	23	0	236	86	7
OTU266	97	11	30	266	22	0
OTU355	438	248	366	0	52	0
OTU719	43	37	32	0	0	0
OTU131	5	4	10	3	3	0
OTU154	654	160	153	2	5	0
OTU337	138	25	105	2	3	12
OTU892	68	73	118	1	1	0
OTU607	21	6	6	1	55	41
OTU4264	74	77	83	0	0	0
OTU116	332	86	1625	1	9	0
OTU3891	0	0	5	0	0	0
OTU138	527	262	312	3	14	0
OTU182	292	224	238	2	1	0
OTU659	22	14	40	0	1	0
OTU624	0	0	1	0	0	0
OTU3641	252	174	162	1	0	0
OTU201	650	586	494	6	7	3
OTU1805	1	2	0	1	4	4
OTU1387	27	0	7	0	0	0
OTU297	199	59	114	2	2	0
OTU189	285	284	363	5	4	0
OTU96	386	159	1126	4	6	0
OTU535	78	31	65	0	13	0
OTU920	0	1	1	157	21	1
OTU1715	0	0	1	1	1	0
OTU104	474	417	602	1	5	4
OTU4570	0	0	0	1	0	0
OTU311	2	3	1	222	339	28
OTU1708	10	1	1	0	0	0
OTU108	1364	162	112	4	3	0
OTU711	16	50	36	0	2	0
OTU490	12	12	16	0	1	3
OTU146	378	353	359	6	5	0
OTU2924	0	3	0	0	11	0
OTU2126	96	48	71	59	3	19
OTU145	1	0	1	0	15	0
OTU245	319	183	273	5	5	0
OTU636	2	0	0	35	115	62
OTU1173	0	1	0	3	0	0
OTU55	1304	658	1120	6	13	0
OTU392	49	566	18	4	3	0
OTU3462	0	3	0	1	0	0
OTU312	63	51	126	23	35	0
OTU1058	12	16	15	19	2	1
OTU4588	3	0	0	0	0	0
OTU2399	0	6	0	0	0	0
OTU957	0	36	0	1	0	0
OTU571	74	57	81	0	2	0
OTU232	119	121	265	20	5	0
OTU347	39	19	12	1	321	115
OTU1011	29	7	52	0	1	0
OTU207	378	138	139	2	0	0
OTU621	2	0	0	157	16	0
OTU665	65	11	13	0	1	0
OTU1430	16	32	44	15	18	0
OTU1556	20	4	0	0	0	0
OTU675	111	67	64	0	0	0
OTU332	152	101	35	0	1	0
OTU1634	23	0	0	0	0	0
OTU1801	18	10	9	0	0	0
OTU333	85	153	32	1	1	0
OTU691	74	19	34	0	0	0
OTU583	27	233	13	0	2	0
OTU586	49	31	57	0	0	0
OTU343	1	2	3	31	223	22
OTU331	261	4	18	2	6	1
OTU372	11	1	0	3	0	0
OTU306	139	45	149	2	3	0
OTU3419	6	0	0	0	0	0
OTU1021	0	8	0	15	0	1
OTU893	59	37	73	0	0	0
OTU1109	0	0	3	31	1	0
OTU514	218	140	107	0	0	0
OTU516	74	29	38	1	1	0
OTU452	36	79	52	1	0	0
OTU350	67	68	174	0	0	0
OTU124	96	86	84	1	572	852
OTU173	294	239	212	1	7	2
OTU1551	0	0	0	5	17	1
OTU2015	0	1	1	0	1	0
OTU1194	7	2	2	8	1	0
OTU290	25	42	73	0	2	0
OTU298	115	120	86	1	9	1
OTU1894	0	0	0	27	0	0
OTU214	213	167	195	0	5	8
OTU246	5	1	3	158	303	19
OTU344	2	1	10	108	163	32
OTU2616	7	0	0	0	1	0
OTU282	140	114	189	5	0	0
OTU265	133	95	83	38	73	48
OTU247	116	63	81	2	36	80
OTU1924	0	11	0	0	0	0
OTU959	29	11	21	1	0	0
OTU1925	6	12	8	0	0	0
OTU1074	12	0	45	0	0	0
OTU2912	3	1	2	2	0	0
OTU1559	2	0	1	0	2	0
OTU496	44	38	65	1	2	0
OTU1617	28	20	19	0	0	0
OTU2064	0	0	10	0	0	0
OTU2508	1	15	0	0	0	0
OTU241	46	83	311	22	1	0
OTU2065	3	11	5	0	0	0
OTU267	6	8	5	1	163	145
OTU406	0	3	0	105	66	10
OTU1360	0	28	1	0	0	0
OTU164	74	45	94	2	8	0
OTU536	41	66	44	0	23	23
OTU216	3	158	4	0	0	254
OTU2663	11	12	6	0	0	0
OTU1803	17	9	23	0	0	0
OTU2133	0	17	0	0	0	0
OTU1926	5	0	1	4	2	0
OTU1395	6	20	3	0	0	0
OTU4917	1	4	11	0	0	0
OTU2528	0	2	8	0	0	0
OTU609	22	51	47	0	4	0
OTU4072	132	122	146	0	4	5
OTU295	2	32	1	0	344	29
OTU1519	19	75	15	0	0	28
OTU2938	254	450	210	1	3	0
OTU204	211	179	243	1	8	0
OTU186	395	211	148	1	6	0
OTU795	59	26	20	0	0	0
OTU409	108	92	29	0	1	0
OTU4867	1	2	2	2	3	0
OTU614	11	36	61	0	0	0
OTU428	44	8	5	2	145	0
OTU947	13	35	9	0	0	0
OTU345	120	105	164	36	48	58
OTU633	210	146	142	0	2	0
OTU592	0	0	0	2	0	0
OTU1032	296	6	2	1	3	0
OTU4594	0	0	0	3	0	0
OTU401	75	55	68	0	1	0
OTU2553	1	2	4	1	1	0
OTU1040	41	79	23	0	0	0
OTU642	0	21	3	74	13	2
OTU200	69	134	105	0	210	92
OTU451	92	71	55	1	0	0
OTU327	3	2	6	2	217	180
OTU190	5	16	16	327	402	352
OTU3878	0	0	1	0	0	0
OTU787	66	13	29	0	17	0
OTU238	101	28	69	0	108	127
OTU2006	0	21	6	1	9	0
OTU2329	3	0	12	0	1	0
OTU430	100	44	59	0	2	0
OTU582	198	53	6	0	0	0
OTU4063	73	34	82	3	1	0
OTU1093	5	2	3	6	5	0
OTU1384	8	0	2	1	0	0
OTU4420	0	4	6	0	0	1
OTU2070	3	0	0	2	2	0
OTU431	1	191	0	1	2	0
OTU788	31	17	20	0	0	0
OTU890	15	4	33	0	1	0
OTU791	29	24	11	2	0	0
OTU573	106	64	43	2	2	0
OTU1837	19	0	4	0	1	0
OTU415	55	108	70	0	1	0
OTU877	1	1	1	0	0	0
OTU910	0	0	12	0	0	0
OTU1710	2	0	2	0	0	0
OTU3925	1	0	0	0	0	0
OTU1256	3	0	6	0	0	0
OTU1288	9	14	0	0	0	0
OTU1332	0	14	2	0	0	0
OTU928	0	0	28	0	0	0
OTU184	1	0	1	0	1	0
OTU1441	0	0	0	1	0	0
OTU4563	0	2	0	0	0	1
OTU964	0	0	0	0	3	33
OTU556	2	3	15	0	0	0
OTU1383	1	6	0	20	4	0
OTU1257	0	11	0	0	0	0
OTU1333	0	4	4	0	1	0
OTU1094	1	3	4	28	18	3
OTU879	0	0	0	15	0	24
OTU2082	0	0	0	0	1	0
OTU975	0	0	45	1	1	0
OTU1930	1	0	0	0	0	1
OTU1064	6	14	18	0	5	5
OTU3274	0	0	0	0	1	0
OTU2225	0	10	3	0	1	0
OTU765	0	0	2	26	1	11
OTU2075	0	0	2	0	0	0
OTU2634	0	0	1	0	0	0
OTU2298	0	13	5	1	0	0
OTU1625	0	13	21	0	0	0
OTU2936	0	0	1	0	0	0
OTU3272	0	0	1	1	0	0
OTU802	6	29	1	1	0	0
OTU1996	1	2	12	1	0	0
OTU3293	1	0	0	0	0	0
OTU300	215	166	39	19	9	0
OTU1161	5	1	7	0	3	0
OTU1667	0	23	0	0	0	0
OTU2426	0	0	0	0	9	0
OTU623	68	38	7	1	0	0
OTU1236	59	10	43	0	21	5
OTU1382	9	12	33	0	0	0
OTU1658	3	0	1	7	1	0
OTU1067	24	31	5	0	0	0
OTU3959	0	3	0	0	0	0
OTU525	2	1	5	1	92	35
OTU3298	4	0	5	0	0	0
OTU1292	25	14	6	0	0	1
OTU814	28	17	41	0	2	0
OTU1938	0	0	0	0	23	3
OTU3685	1	2	1	5	1	0
OTU762	114	40	94	1	25	0
OTU1657	3	0	19	0	0	0
OTU3908	0	6	2	0	0	0
OTU2925	7	0	0	0	0	0
OTU1562	1	7	24	0	0	0
OTU2628	6	0	0	0	0	0
OTU529	34	33	47	0	27	8
OTU2629	0	0	5	0	0	0
OTU3909	0	1	2	0	0	0
OTU577	85	48	175	2	9	0
OTU1932	0	1	20	0	0	0
OTU479	51	51	56	2	1	0
OTU1342	15	0	0	0	14	0
OTU1497	19	10	0	0	0	0
OTU4574	0	1	0	0	0	0
OTU2227	0	7	0	0	0	0
OTU712	41	96	2	0	275	8
OTU897	41	0	14	0	0	0
OTU3268	1	0	2	0	0	0
OTU822	35	0	1	0	85	11
OTU653	20	47	28	1	28	1
OTU1498	2	5	6	3	1	0
OTU1711	2	7	1	0	0	0
OTU639	23	21	42	0	0	0
OTU3104	9	6	41	0	0	0
OTU435	144	40	29	0	42	8
OTU1864	0	16	6	0	0	0
OTU346	28	29	2	17	116	40
OTU427	2	35	1	125	76	6
OTU472	29	59	22	30	1	0
OTU2497	0	8	0	0	0	0
OTU421	257	3	2	1	0	0
OTU1394	10	14	16	0	0	0
OTU1729	21	6	23	0	0	0
OTU812	133	37	30	0	3	9
OTU2423	1	1	2	0	1	0
OTU271	9	81	3	85	4	0
OTU328	81	109	72	29	9	1
OTU2079	11	0	0	0	1	0
OTU1575	16	17	12	0	1	0
OTU929	18	8	34	0	0	0
OTU553	62	15	70	1	1	0
OTU2643	0	5	0	0	0	0
OTU950	29	10	13	1	0	0
OTU3454	4	0	1	1	1	0
OTU2424	0	10	0	0	0	0
OTU143	0	0	4	27	21	0
OTU462	0	1	0	0	0	0
OTU680	3	7	29	9	1	0
OTU757	1	0	2	0	9	0
OTU843	0	2	0	0	0	0
OTU1198	0	0	2	0	0	0
OTU943	4	3	0	0	0	11
OTU1444	0	3	0	0	0	0
OTU941	18	58	30	0	0	0
OTU2427	0	0	4	0	0	0
OTU270	194	80	108	2	0	19
OTU448	203	76	83	2	1	1
OTU412	102	56	39	0	3	0
OTU363	108	89	68	0	0	0
OTU391	100	58	54	1	11	9
OTU382	70	82	11	1	1	0
OTU399	89	69	83	29	2	0
OTU641	75	2	83	0	0	0
OTU323	89	125	65	0	2	29
OTU537	139	19	27	1	1	1
OTU638	59	7	23	0	0	0
OTU2483	59	12	0	0	0	0
OTU505	54	61	74	0	0	0
OTU569	61	29	57	0	1	0
OTU932	54	0	40	0	0	0
OTU914	55	10	14	0	1	0
OTU660	63	22	29	0	0	0
OTU408	56	48	19	0	0	0
OTU4506	62	54	41	15	0	0
OTU1031	52	0	0	0	0	0
OTU999	41	4	0	2	0	0
OTU1076	41	1	0	0	0	0
OTU779	61	16	21	0	0	0
OTU702	40	25	20	0	1	0
OTU833	40	1	26	1	0	0
OTU916	55	24	26	0	1	0
OTU667	59	26	40	0	0	0
OTU971	36	19	12	0	0	0
OTU1968	46	36	43	1	0	0
OTU563	51	36	87	0	4	0
OTU703	37	42	19	1	0	0
OTU683	37	53	21	0	0	0
OTU570	60	55	55	0	0	0
OTU949	45	11	5	0	1	0
OTU445	51	78	85	2	0	0
OTU1050	35	9	0	1	0	0
OTU1267	33	0	0	0	0	0
OTU868	50	41	30	1	0	0
OTU393	28	0	3	0	125	27
OTU480	71	80	54	1	0	20
OTU4027	39	0	6	1	0	0
OTU693	31	28	23	0	0	0
OTU731	44	38	26	1	0	0
OTU771	27	7	33	0	4	0
OTU1172	29	4	11	0	5	0
OTU1303	33	1	0	0	0	0
OTU3421	28	14	16	0	0	0
OTU1243	36	10	2	0	0	0
OTU1268	32	2	2	0	0	0
OTU1353	31	0	1	0	0	0
OTU1458	17	0	4	0	0	0
OTU1306	54	24	0	0	2	4
OTU1354	21	4	3	0	0	0
OTU1457	29	0	0	0	0	0
OTU1026	22	8	31	0	0	0
OTU1459	44	0	1	0	0	0
OTU1231	25	5	0	0	0	0
OTU1007	32	23	14	0	0	0
OTU994	31	8	26	0	0	0
OTU1201	34	19	10	0	0	0
OTU600	26	32	11	133	26	3
OTU844	54	13	33	0	0	0
OTU1569	20	0	0	0	0	0
OTU1096	20	20	9	0	0	0
OTU1068	18	0	51	0	0	0
OTU1097	32	10	5	1	0	0
OTU1047	49	18	41	0	0	0
OTU3420	30	0	0	0	0	0
OTU865	25	1	13	0	0	23
OTU1570	21	0	10	0	0	0
OTU758	33	27	17	0	2	0
OTU2268	34	9	0	0	0	0
OTU1635	17	0	0	0	0	0
OTU1720	17	0	0	0	0	0
OTU541	23	10	131	1	1	0
OTU1336	21	0	17	0	0	0
OTU552	28	52	56	1	0	0
OTU4020	20	11	2	0	1	0
OTU845	19	20	24	0	0	6
OTU1636	18	7	10	0	0	0
OTU759	17	5	36	0	6	11
OTU1446	17	5	4	0	0	0
OTU1099	17	15	6	0	32	13
OTU1723	27	0	0	0	0	0
OTU1827	18	0	0	0	0	0
OTU1338	17	3	4	0	1	0
OTU608	20	82	14	0	1	0
OTU1151	14	0	0	39	0	1
OTU1507	24	0	7	0	0	1
OTU1724	23	7	0	0	0	0
OTU1830	12	0	0	0	0	0
OTU1637	13	6	0	0	0	0
OTU1010	11	20	1	0	0	0
OTU1832	14	0	0	0	0	0
OTU1204	19	7	17	0	0	0
OTU4008	20	25	14	0	0	0
OTU2956	17	7	10	0	0	0
OTU2670	35	3	0	0	0	0
OTU672	16	15	64	0	0	0
OTU1947	14	0	0	0	0	0
OTU1164	13	13	12	0	0	0
OTU1950	13	0	0	0	0	0
OTU1029	12	6	22	0	0	0
OTU682	14	45	28	0	0	2
OTU1949	14	0	0	0	0	0
OTU1951	10	0	0	0	0	0
OTU1835	20	3	1	0	0	0
OTU1294	13	8	6	1	0	0
OTU1640	13	0	6	0	0	0
OTU1954	14	0	0	0	2	0
OTU1574	14	6	3	1	0	0
OTU2086	20	1	0	0	0	0
OTU2085	14	0	0	0	0	0
OTU2087	12	0	0	0	0	0
OTU912	9	43	22	0	25	0
OTU1955	13	2	0	3	0	3
OTU1641	9	0	39	0	0	0
OTU793	14	25	8	46	2	0
OTU1357	15	10	0	11	6	0
OTU1451	12	8	5	0	0	0
OTU689	13	9	78	0	1	0
OTU1450	12	0	0	0	0	0
OTU1165	13	18	35	0	0	0
OTU2092	20	1	0	0	0	0
OTU1956	18	0	3	0	0	0
OTU1958	18	5	5	0	0	0
OTU4843	8	5	0	0	0	0
OTU2094	11	0	0	0	0	0
OTU2093	13	0	0	0	1	0
OTU2096	24	0	0	0	0	0
OTU1728	21	28	0	0	0	0
OTU1730	12	1	5	0	2	0
OTU1167	19	12	29	0	0	0
OTU2251	8	3	0	0	0	0
OTU1391	16	0	15	2	0	0
OTU1740	15	0	10	0	1	0
OTU1960	8	2	0	0	0	0
OTU2250	8	2	2	0	0	0
OTU2253	15	6	0	0	0	0
OTU1731	7	0	6	0	0	0
OTU1168	9	0	21	0	0	0
OTU2105	23	2	1	0	0	0
OTU2099	11	7	1	0	0	0
OTU2098	11	0	1	0	0	0
OTU2100	9	0	1	0	0	0
OTU810	21	13	38	0	2	0
OTU1033	8	31	13	0	0	0
OTU1841	7	9	0	0	0	0
OTU1392	9	7	15	0	0	0
OTU1262	10	13	4	0	0	4
OTU1644	7	3	2	0	0	0
OTU931	13	43	27	0	14	0
OTU1510	12	9	0	0	1	0
OTU1509	9	2	9	1	0	0
OTU2439	7	0	0	0	0	0
OTU2438	8	0	0	0	0	0
OTU2263	16	0	2	0	1	0
OTU2264	8	1	4	0	0	0
OTU1512	9	6	8	0	0	0
OTU1963	7	0	4	0	0	0
OTU2103	16	1	1	0	0	0
OTU1213	12	62	12	10	0	0
OTU1393	33	23	16	1	0	0
OTU1121	9	10	16	0	0	0
OTU2447	13	0	0	0	0	0
OTU1265	9	15	11	0	1	0
OTU2265	14	2	0	0	0	0
OTU729	13	1	0	78	34	4
OTU2448	11	4	0	0	0	0
OTU1401	8	2	6	0	0	9
OTU794	14	17	4	8	21	9
OTU2453	6	0	0	0	0	0
OTU4482	11	1	13	2	0	0
OTU2454	14	0	0	0	0	0
OTU2104	13	1	2	0	0	0
OTU2456	8	0	7	0	0	0
OTU2459	11	8	0	0	0	0
OTU2458	10	0	0	0	0	0
OTU1239	8	25	1	0	2	4
OTU824	6	5	9	0	35	0
OTU1647	9	5	5	0	0	0
OTU2467	9	3	0	0	0	0
OTU1577	25	16	0	0	0	0
OTU2121	31	4	12	0	0	0
OTU1762	10	0	19	0	0	0
OTU1664	13	11	0	0	14	0
OTU2668	6	3	0	0	0	0
OTU3811	7	3	13	109	213	211
OTU2673	6	0	0	0	0	0
OTU998	8	10	21	0	2	0
OTU1343	7	18	0	1	0	0
OTU2676	10	7	0	0	0	1
OTU2678	6	0	0	0	0	0
OTU2677	6	24	0	0	0	0
OTU1966	14	3	8	0	0	0
OTU2109	7	5	0	0	0	0
OTU2682	6	0	0	0	0	0
OTU2270	7	0	2	0	0	0
OTU2683	5	0	0	0	0	0
OTU1735	12	12	22	0	0	0
OTU1517	22	17	35	0	0	0
OTU2687	6	0	0	0	0	0
OTU1847	8	2	10	0	0	0
OTU2271	6	2	5	0	0	0
OTU2152	6	0	10	0	0	0
OTU2110	12	0	3	0	0	0
OTU2692	6	0	0	0	0	0
OTU2689	5	0	0	0	0	0
OTU2685	6	0	1	0	0	0
OTU2471	12	1	0	0	0	0
OTU1453	7	0	18	0	0	0
OTU2697	5	0	0	0	0	0
OTU2472	14	1	0	0	0	0
OTU2695	6	0	0	0	0	0
OTU1072	14	9	28	0	0	0
OTU2699	5	0	0	0	0	0
OTU2698	9	0	0	0	0	0
OTU2704	5	0	0	0	0	0
OTU1207	7	16	3	2	0	0
OTU2703	10	0	0	0	0	0
OTU2475	6	2	1	0	0	0
OTU2705	11	6	0	0	0	0
OTU3001	6	5	8	0	0	0
OTU2706	11	0	0	0	0	0
OTU1737	7	6	4	0	0	0
OTU2310	10	12	0	1	0	0
OTU557	7	50	71	1	0	0
OTU4037	11	11	0	0	0	0
OTU2277	6	2	1	0	0	0
OTU2278	7	0	4	0	0	0
OTU2707	20	0	0	0	0	0
OTU1972	7	9	10	0	0	0
OTU1851	11	5	6	0	0	0
OTU1579	14	15	13	0	0	0
OTU2968	6	1	0	0	0	0
OTU749	15	15	58	0	0	0
OTU1650	10	0	21	0	0	0
OTU1580	12	8	7	0	1	0
OTU1581	4	2	12	0	0	0
OTU1652	10	11	1	0	0	0
OTU546	6	0	0	0	0	0
OTU2977	4	0	0	0	0	0
OTU2979	8	0	0	0	0	0
OTU1210	8	5	32	0	0	0
OTU1506	18	11	22	8	1	0
OTU1852	10	0	3	0	4	0
OTU2981	5	0	0	0	0	0
OTU2711	9	1	2	0	0	0
OTU1739	12	8	2	0	0	0
OTU2980	12	4	2	1	0	0
OTU2281	7	4	0	0	1	0
OTU1141	5	11	20	0	0	0
OTU2983	7	0	0	0	0	0
OTU973	7	22	32	0	1	0
OTU2481	4	9	0	0	0	0
OTU2988	4	0	0	0	0	0
OTU2989	15	0	0	0	0	0
OTU2163	5	0	9	0	0	0
OTU1526	11	0	0	0	0	14
OTU2990	5	0	0	0	0	0
OTU1854	9	0	7	0	0	0
OTU1048	8	23	12	0	0	0
OTU2283	14	7	0	0	1	0
OTU2993	5	0	0	0	0	0
OTU2114	8	3	11	0	1	0
OTU2165	10	0	13	0	0	0
OTU2115	9	0	5	0	0	0
OTU1742	12	9	1	0	0	0
OTU2996	5	0	0	0	0	0
OTU2999	6	0	2	0	0	0
OTU3000	4	6	0	0	0	0
OTU1583	5	8	0	0	0	0
OTU3003	6	0	1	0	0	0
OTU3004	8	0	0	0	0	0
OTU1642	5	7	6	0	0	0
OTU3006	7	0	0	0	0	0
OTU4009	8	3	8	0	0	0
OTU3356	10	0	0	0	0	0
OTU3357	6	0	5	0	0	1
OTU1075	4	0	33	0	0	0
OTU1454	4	10	5	0	1	0
OTU3363	5	1	0	0	0	0
OTU1142	16	42	12	0	7	0
OTU1973	6	6	0	0	0	0
OTU3365	13	0	0	0	0	0
OTU2484	4	0	1	0	5	0
OTU3368	6	0	0	0	0	0
OTU1857	4	12	9	0	0	0
OTU3370	9	0	0	0	2	0
OTU2720	4	1	3	0	0	0
OTU1878	4	16	0	0	0	0
OTU2320	9	5	3	0	5	0
OTU1746	4	6	14	0	0	0
OTU3374	14	0	0	0	0	0
OTU2722	3	3	0	0	0	0
OTU3377	7	0	0	0	0	0
OTU1656	8	5	24	0	0	0
OTU3380	4	0	0	0	0	0
OTU3384	3	0	0	0	0	0
OTU3387	3	0	0	0	0	0
OTU3388	5	0	0	0	0	0
OTU3567	5	37	15	0	0	0
OTU2286	3	5	0	0	0	0
OTU3013	4	1	0	4	0	0
OTU2984	6	6	2	0	0	0
OTU1974	5	0	16	0	0	4
OTU2487	4	2	1	0	0	0
OTU2955	8	4	2	0	0	0
OTU3801	5	4	4	0	16	0
OTU3397	3	0	0	0	0	0
OTU3399	4	0	0	0	0	0
OTU3401	6	0	0	1	0	0
OTU3402	4	0	0	0	0	0
OTU3403	5	0	0	0	0	0
OTU2288	8	2	14	0	0	0
OTU2488	6	1	6	0	0	0
OTU2502	6	13	0	0	0	0
OTU3404	3	0	0	0	0	0
OTU3405	5	0	0	0	0	0
OTU2725	5	2	0	0	0	0
OTU3408	4	0	0	0	0	0
OTU3406	3	0	0	0	0	0
OTU3411	3	0	0	0	0	0
OTU3413	4	1	0	0	0	0
OTU3417	10	0	0	0	0	0
OTU2323	8	2	8	0	0	0
OTU4070	10	3	7	0	0	0
OTU1977	4	1	9	0	0	0
OTU1984	3	13	2	1	0	0
OTU1584	5	15	17	0	0	0
OTU3425	4	0	0	0	0	0
OTU3430	5	0	0	0	0	0
OTU2490	7	0	5	0	0	0
OTU3433	3	1	0	0	0	0
OTU1400	9	9	6	0	1	3
OTU3437	4	0	0	0	0	0
OTU3441	5	0	0	0	0	0
OTU3446	8	0	0	0	0	0
OTU3449	12	0	0	0	0	0
OTU3016	2	2	0	0	0	0
OTU4127	8	0	0	0	0	0
OTU4129	6	0	0	0	0	0
OTU4131	5	0	0	0	0	0
OTU2492	6	8	10	0	0	0
OTU4132	8	0	0	0	0	0
OTU4057	5	0	0	0	0	0
OTU4135	2	1	0	0	0	0
OTU3450	7	2	0	0	0	0
OTU4139	2	0	0	0	0	0
OTU4016	9	0	0	0	0	0
OTU1983	5	22	3	0	1	0
OTU4144	2	0	0	0	0	0
OTU4123	6	1	0	0	0	0
OTU1671	2	0	15	0	0	0
OTU4031	7	0	0	0	0	0
OTU4148	3	1	0	0	0	0
OTU4153	4	0	0	0	0	0
OTU1079	3	24	9	0	0	0
OTU2541	4	0	27	0	0	0
OTU4158	3	2	0	0	0	0
OTU2113	11	28	11	0	0	4
OTU4157	2	0	0	0	0	0
OTU4161	2	0	0	0	0	0
OTU4159	7	0	0	0	0	0
OTU4163	5	0	0	0	0	0
OTU1181	4	0	0	37	12	1
OTU4165	4	0	0	0	0	0
OTU1146	8	38	71	0	1	0
OTU4175	2	0	0	0	0	0
OTU2733	2	5	1	0	0	0
OTU473	5	124	90	0	0	0
OTU3456	5	4	0	0	0	0
OTU4047	6	0	0	0	0	0
OTU4180	2	0	0	0	0	0
OTU4182	4	0	0	0	0	0
OTU4185	4	0	0	0	0	0
OTU4018	4	0	0	0	0	0
OTU4186	5	0	0	0	0	0
OTU3020	5	0	4	0	2	0
OTU439	2	13	0	0	0	0
OTU4084	5	0	0	0	0	0
OTU4191	4	0	0	0	0	0
OTU3021	2	0	3	0	0	0
OTU2292	2	7	0	0	0	0
OTU4093	8	0	0	0	0	0
OTU4193	2	0	0	0	0	0
OTU2736	5	3	2	0	0	0
OTU4026	5	1	0	0	0	0
OTU2127	8	7	12	0	0	0
OTU4195	3	0	0	0	0	0
OTU4197	11	0	0	0	0	0
OTU4199	2	0	1	0	0	0
OTU2659	13	2	5	0	0	0
OTU4014	2	2	0	0	0	0
OTU4013	2	0	0	0	0	0
OTU2245	2	1	16	0	0	0
OTU3323	3	3	0	0	0	0
OTU4017	5	0	0	0	0	0
OTU4021	5	0	0	0	0	0
OTU4034	3	2	0	0	0	0
OTU4042	3	0	0	0	0	0
OTU3327	2	1	0	0	0	0
OTU2658	2	3	2	0	0	0
OTU4053	4	0	0	0	0	0
OTU3555	4	3	0	0	0	0
OTU2660	4	3	0	0	0	0
OTU2147	4	9	35	0	0	0
OTU4067	2	0	0	0	0	0
OTU4068	4	0	0	0	0	0
OTU4076	2	0	0	0	0	0
OTU2957	7	8	12	0	0	0
OTU4081	3	0	0	0	0	0
OTU4344	3	3	1	0	0	0
OTU4085	3	0	0	0	0	0
OTU2437	13	16	0	0	0	0
OTU4094	2	0	3	0	0	0
OTU3332	3	0	0	1	0	0
OTU3333	2	0	0	0	0	0
OTU4098	3	0	0	0	0	0
OTU835	1	3	0	0	45	0
OTU2249	1	0	0	0	6	0
OTU3354	8	2	11	0	0	0
OTU4100	2	0	2	0	0	0
OTU4101	1	3	4	0	0	0
OTU2719	6	4	0	0	0	0
OTU2766	2	9	5	0	0	0
OTU3485	1	4	0	0	0	0
OTU4102	1	2	0	0	0	0
OTU3335	1	0	4	0	0	0
OTU1271	1	7	24	0	0	0
OTU3153	1	0	2	4	4	0
OTU796	3	2	0	64	9	2
OTU3475	1	4	3	0	0	0
OTU1144	1	11	4	4	13	0
OTU4104	2	0	0	0	1	0
OTU4114	2	0	0	1	0	0
OTU1749	4	19	43	0	0	0
OTU1522	5	7	19	0	6	0
OTU1840	1	10	3	0	2	0
OTU1362	2	33	9	0	0	0
OTU4120	4	0	1	0	0	0
OTU3338	2	0	1	0	0	3
OTU2961	1	1	14	0	0	0
OTU4539	3	0	2	1	0	0
OTU4105	2	0	1	0	0	0
OTU4207	1	3	0	0	0	0
OTU3339	1	2	0	0	0	0
OTU1669	1	12	0	1	0	0
OTU2480	5	5	0	0	0	0
OTU576	1	2	0	0	0	0
OTU761	1	0	0	0	0	0
OTU4366	3	2	0	0	0	0
OTU4409	1	0	5	0	0	0
OTU2769	2	13	2	0	0	0
OTU2964	2	0	5	0	0	0
OTU1865	2	10	3	0	0	0
OTU1154	1	0	0	0	16	16
OTU2761	4	8	0	0	1	0
OTU4108	1	1	0	0	0	0
OTU1844	1	19	0	0	0	0
OTU2777	1	0	7	0	0	0
OTU4109	1	0	2	0	0	0
OTU2768	1	10	1	0	0	1
OTU913	1	0	4	41	10	0
OTU3341	1	1	1	0	2	0
OTU1648	3	1	8	0	0	0
OTU1743	8	2	14	0	0	0
OTU4504	1	0	2	0	0	0
OTU1845	1	12	0	0	0	0
OTU981	1	0	0	7	1	0
OTU4110	1	1	0	0	0	0
OTU3614	2	0	5	0	0	0
OTU4113	1	4	6	0	0	0
OTU4115	1	1	2	0	0	0
OTU1002	1	28	18	1	0	0
OTU2749	1	9	0	0	0	0
OTU3348	1	2	0	0	0	0
OTU1241	1	12	10	6	0	0
OTU2000	1	8	12	0	0	0
OTU2112	1	9	0	0	0	0
OTU4119	1	2	0	0	0	0
OTU591	1	2	3	125	75	12
OTU1970	1	3	24	0	0	0
OTU2714	2	4	5	0	0	0
OTU3512	1	3	0	0	0	0
OTU2159	1	0	8	0	0	0
OTU4121	1	0	1	0	0	0
OTU423	1	1	0	189	16	0
OTU3098	1	0	19	0	0	0
OTU3533	1	6	0	0	1	0
OTU3577	1	4	10	0	0	0
OTU2717	1	8	1	0	0	0
OTU4348	1	2	0	0	0	1
OTU4125	1	0	4	0	0	0
OTU1882	1	12	11	0	22	0
OTU2208	1	3	10	0	0	0
OTU1186	1	0	0	0	58	9
OTU4464	1	0	2	0	0	0
OTU4126	1	1	0	0	0	0
OTU853	0	54	0	0	0	0
OTU449	0	47	1	0	0	0
OTU917	0	44	0	0	0	0
OTU1104	0	33	4	0	2	0
OTU1103	0	32	10	0	0	0
OTU1246	0	29	0	0	0	0
OTU1272	0	31	0	0	0	0
OTU1307	0	20	0	0	0	0
OTU1309	0	27	0	0	0	0
OTU1308	0	23	0	0	0	0
OTU1361	0	38	0	0	0	0
OTU1407	0	21	0	0	0	0
OTU1408	0	24	25	0	1	0
OTU1409	0	42	0	0	0	0
OTU836	0	26	0	0	41	0
OTU1105	0	33	19	0	0	0
OTU481	0	28	0	0	0	0
OTU1465	0	15	0	0	0	0
OTU1273	0	18	16	0	0	0
OTU1593	0	18	0	0	0	0
OTU1666	0	23	1	0	0	0
OTU1592	0	18	0	0	0	0
OTU1670	0	26	0	0	0	0
OTU1536	0	15	0	0	0	0
OTU604	0	15	0	0	0	0
OTU3873	0	16	0	0	0	0
OTU1759	0	17	0	0	0	0
OTU1760	0	25	0	0	0	0
OTU1761	0	12	0	0	0	0
OTU1877	0	15	0	0	0	0
OTU4229	0	15	0	0	0	0
OTU1466	0	11	5	0	0	0
OTU1596	0	14	4	0	0	0
OTU1979	0	27	0	0	0	0
OTU1862	0	15	0	0	0	0
OTU1863	0	12	0	0	0	0
OTU1989	0	13	0	0	0	0
OTU1988	0	10	0	0	0	0
OTU1987	0	11	0	0	0	0
OTU1990	0	9	0	0	0	0
OTU1355	0	12	14	0	0	0
OTU2131	0	11	0	0	0	0
OTU1992	0	10	0	0	0	0
OTU2136	0	10	8	0	0	0
OTU2137	0	23	0	0	0	0
OTU2140	0	12	0	0	0	0
OTU2297	0	9	0	0	0	0
OTU2132	0	8	0	0	0	0
OTU2141	0	13	0	0	0	0
OTU2138	0	14	0	0	0	0
OTU2299	0	12	0	0	0	0
OTU2300	0	9	0	0	0	0
OTU1356	0	7	32	0	0	0
OTU1869	0	13	8	0	0	0
OTU2304	0	13	0	0	0	0
OTU2305	0	11	0	0	0	0
OTU2303	0	12	0	0	0	0
OTU2306	0	10	0	0	0	0
OTU2309	0	8	0	0	0	0
OTU933	0	13	0	0	0	0
OTU1125	0	17	33	0	0	0
OTU2501	0	6	0	0	0	0
OTU1245	0	7	27	0	0	0
OTU2505	0	11	0	0	0	0
OTU2145	0	14	5	0	0	0
OTU2506	0	7	0	0	0	0
OTU2507	0	9	0	0	0	0
OTU2504	0	11	0	0	0	0
OTU2512	0	12	0	0	0	0
OTU2515	0	10	1	0	0	0
OTU1417	0	14	5	24	0	0
OTU1997	0	7	4	0	1	12
OTU2741	0	15	0	0	0	0
OTU2739	0	6	0	0	0	0
OTU827	0	5	0	0	0	0
OTU1872	0	12	7	0	0	0
OTU2514	0	9	0	0	0	0
OTU2742	0	5	0	0	0	0
OTU2746	0	16	4	0	0	0
OTU1750	0	7	7	0	0	0
OTU2311	0	11	0	0	0	0
OTU2750	0	6	0	0	0	0
OTU2751	0	6	0	0	0	0
OTU4268	0	8	0	0	0	0
OTU2753	0	5	0	0	0	0
OTU1874	0	5	7	0	0	0
OTU3051	0	13	0	0	0	0
OTU3025	0	5	6	0	0	0
OTU3028	0	6	0	0	0	0
OTU3029	0	4	0	0	0	0
OTU3031	0	6	0	0	0	0
OTU3034	0	10	0	0	0	0
OTU3032	0	7	2	0	0	0
OTU2762	0	15	1	0	0	0
OTU3038	0	7	0	0	0	0
OTU3035	0	6	0	0	0	0
OTU3040	0	5	0	0	0	0
OTU2013	0	7	11	0	0	0
OTU3045	0	7	0	0	0	0
OTU3044	0	8	0	0	0	0
OTU3041	0	10	0	0	0	0
OTU3042	0	5	0	0	0	0
OTU3046	0	4	0	0	0	0
OTU3043	0	7	0	0	0	0
OTU3049	0	9	5	0	0	0
OTU2524	0	5	2	0	0	0
OTU2001	0	4	8	0	0	0
OTU3054	0	4	0	0	0	0
OTU3052	0	7	0	0	0	3
OTU2146	0	10	3	0	0	8
OTU3056	0	11	0	0	0	0
OTU3058	0	7	0	0	0	0
OTU2316	0	6	3	0	0	0
OTU1752	0	5	10	0	0	0
OTU3059	0	9	0	0	0	0
OTU979	0	5	0	0	0	0
OTU3066	0	4	0	0	0	0
OTU2317	0	5	4	1	0	0
OTU1036	0	7	100	0	0	0
OTU3073	0	5	0	0	0	0
OTU235	0	7	0	0	0	0
OTU3477	0	4	0	0	0	0
OTU3481	0	5	0	0	0	0
OTU3479	0	3	0	0	0	0
OTU3480	0	4	2	0	0	0
OTU3483	0	5	0	0	0	0
OTU3484	0	4	0	0	0	0
OTU2529	0	6	7	0	0	0
OTU644	0	11	0	0	0	0
OTU3490	0	4	0	0	0	0
OTU3489	0	8	0	0	0	0
OTU3493	0	4	0	0	0	0
OTU3494	0	3	0	0	0	0
OTU3498	0	8	0	0	0	0
OTU3500	0	6	1	0	0	0
OTU1590	0	4	8	0	11	0
OTU3506	0	3	2	0	0	0
OTU1534	0	14	26	0	0	0
OTU3508	0	4	0	0	0	0
OTU3509	0	3	0	0	0	0
OTU3511	0	3	0	0	0	0
OTU2162	0	5	15	0	0	4
OTU3078	0	4	1	0	0	0
OTU980	0	7	0	2	0	0
OTU2295	0	7	11	0	0	0
OTU3518	0	6	0	0	0	0
OTU3635	0	4	23	0	1	0
OTU3523	0	6	0	0	0	0
OTU3521	0	3	0	0	0	0
OTU2004	0	3	11	0	0	0
OTU3520	0	9	0	0	0	0
OTU3525	0	5	0	0	0	0
OTU581	0	6	0	13	0	85
OTU2814	0	8	7	0	0	1
OTU3527	0	4	0	0	0	0
OTU3079	0	9	0	0	0	0
OTU1174	0	7	0	0	29	0
OTU1034	0	12	1	0	0	0
OTU3537	0	6	0	0	0	0
OTU1591	0	8	5	13	0	0
OTU3541	0	5	0	0	0	0
OTU3545	0	4	0	0	0	0
OTU3546	0	3	0	0	0	0
OTU2778	0	8	7	0	0	0
OTU3548	0	4	0	0	1	0
OTU3549	0	4	0	0	0	0
OTU3553	0	8	0	0	0	0
OTU2322	0	3	10	0	0	0
OTU3557	0	5	7	0	0	0
OTU4219	0	3	0	0	0	0
OTU4222	0	2	0	0	0	0
OTU2771	0	5	3	0	0	0
OTU4225	0	2	0	0	0	0
OTU1535	0	2	16	0	0	0
OTU4226	0	2	0	0	0	0
OTU4230	0	3	0	0	0	0
OTU4231	0	4	0	0	0	0
OTU2772	0	2	0	0	0	4
OTU4234	0	3	0	0	0	0
OTU4235	0	3	0	0	1	0
OTU4432	0	2	4	0	0	0
OTU4239	0	2	3	0	0	0
OTU4238	0	3	0	0	0	0
OTU3082	0	3	2	0	0	0
OTU3055	0	5	4	0	0	0
OTU4215	0	6	1	1	2	0
OTU4241	0	2	0	0	0	0
OTU4414	0	3	9	0	0	0
OTU3083	0	2	0	0	0	0
OTU4245	0	8	0	0	0	0
OTU3135	0	4	6	0	0	0
OTU4243	0	2	0	0	0	0
OTU4244	0	2	0	0	0	0
OTU3119	0	7	8	0	0	0
OTU4248	0	3	0	0	0	0
OTU4249	0	4	0	0	0	0
OTU4251	0	4	0	0	0	0
OTU4252	0	2	0	0	0	0
OTU4255	0	4	0	0	1	0
OTU2531	0	4	4	0	0	0
OTU4258	0	2	0	0	0	0
OTU4260	0	7	0	0	0	0
OTU4262	0	2	0	0	0	0
OTU1886	0	3	0	21	6	0
OTU4265	0	4	0	0	0	0
OTU4266	0	4	0	0	0	0
OTU4270	0	7	0	0	0	0
OTU1754	0	2	14	0	0	0
OTU4276	0	3	0	0	0	0
OTU4278	0	2	0	0	0	0
OTU4279	0	2	0	0	0	0
OTU4280	0	3	0	0	0	0
OTU4282	0	2	0	0	0	0
OTU4285	0	3	0	0	0	0
OTU4287	0	2	0	0	0	0
OTU4286	0	2	0	0	0	0
OTU3561	0	3	0	0	0	0
OTU4284	0	2	0	0	0	0
OTU4290	0	2	0	0	0	0
OTU4291	0	3	0	0	0	0
OTU4294	0	4	0	0	0	0
OTU4299	0	3	0	0	0	0
OTU4302	0	3	0	0	0	0
OTU4303	0	5	0	0	0	0
OTU579	0	2	0	1	100	0
OTU4304	0	2	0	0	0	0
OTU542	0	8	0	0	0	0
OTU4308	0	3	0	0	0	0
OTU4305	0	9	0	0	0	0
OTU4307	0	2	0	0	0	0
OTU2532	0	2	8	0	0	0
OTU3117	0	7	22	0	0	0
OTU4313	0	3	0	0	0	0
OTU4315	0	5	0	0	0	0
OTU2806	0	2	7	0	0	0
OTU4318	0	3	0	0	0	0
OTU3565	0	4	1	0	0	0
OTU4319	0	4	0	0	0	0
OTU669	0	5	0	0	0	0
OTU4320	0	2	0	0	0	0
OTU4322	0	3	0	0	0	0
OTU4323	0	2	0	0	0	0
OTU1755	0	4	0	17	0	0
OTU4327	0	4	0	0	0	0
OTU4326	0	2	0	0	0	0
OTU2533	0	7	5	0	0	0
OTU4329	0	2	0	0	0	0
OTU4334	0	2	0	0	0	0
OTU4332	0	4	0	0	0	0
OTU4338	0	2	0	0	0	0
OTU3610	0	4	4	0	0	0
OTU4339	0	5	0	0	0	0
OTU4342	0	4	0	0	0	0
OTU4346	0	2	0	0	0	0
OTU4343	0	6	2	0	0	0
OTU2790	0	2	6	0	0	0
OTU4349	0	6	0	0	0	0
OTU1888	0	6	0	13	0	0
OTU3571	0	2	1	0	0	0
OTU4354	0	4	0	0	0	0
OTU4355	0	2	0	0	0	0
OTU4356	0	3	0	0	0	0
OTU4358	0	2	2	0	0	0
OTU4359	0	2	0	0	0	0
OTU4360	0	5	0	0	0	0
OTU4357	0	2	0	0	0	0
OTU4365	0	4	0	0	0	0
OTU4369	0	2	0	0	0	0
OTU3022	0	4	0	0	10	0
OTU3464	0	4	1	1	0	0
OTU907	0	2	0	0	0	0
OTU4757	0	4	0	0	8	0
OTU3110	0	2	6	0	0	0
OTU664	0	2	0	0	0	0
OTU3843	0	4	0	0	0	0
OTU956	0	1	0	0	0	0
OTU3467	0	2	2	0	0	0
OTU4483	0	3	5	0	0	0
OTU3468	0	4	3	0	0	0
OTU1672	0	3	31	0	0	0
OTU3656	0	2	37	0	1	0
OTU3068	0	3	6	0	0	0
OTU1463	0	1	0	19	0	0
OTU1	0	1	0	0	0	0
OTU4216	0	5	8	0	0	0
OTU1660	0	2	24	0	0	0
OTU2601	0	1	0	4	0	0
OTU3465	0	2	4	0	0	0
OTU4206	0	1	1	0	0	0
OTU4467	0	1	2	0	0	0
OTU4508	0	1	4	0	0	0
OTU1673	0	1	8	16	0	0
OTU4209	0	1	1	0	0	0
OTU2880	0	2	0	0	2	5
OTU4210	0	1	2	0	0	0
OTU1126	0	1	0	0	25	2
OTU3130	0	1	7	0	0	0
OTU852	0	1	0	0	58	2
OTU2042	0	1	0	4	0	10
OTU3604	0	1	8	0	0	0
OTU1418	0	1	0	31	0	0
OTU4389	0	1	4	0	0	0
OTU2002	0	2	9	0	1	0
OTU2518	0	1	6	0	0	0
OTU4459	0	1	2	0	0	0
OTU3473	0	2	1	2	0	0
OTU1661	0	1	0	0	0	0
OTU1875	0	2	0	0	4	7
OTU2767	0	1	7	0	0	0
OTU2794	0	1	8	0	0	0
OTU4546	0	2	1	0	0	0
OTU884	0	1	0	0	48	3
OTU885	0	1	0	18	57	28
OTU3573	0	1	3	0	0	0
OTU3472	0	1	0	0	1	0
OTU2318	0	1	0	5	2	0
OTU1218	0	1	0	0	1	0
OTU2787	0	1	12	0	0	0
OTU4387	0	1	7	0	0	0
OTU1412	0	0	24	0	0	0
OTU1470	0	0	22	0	0	0
OTU1597	0	0	25	1	0	0
OTU1879	0	0	14	0	0	0
OTU2008	0	0	32	0	0	0
OTU2009	0	0	11	0	0	0
OTU3587	0	0	15	0	0	0
OTU2010	0	0	15	0	0	0
OTU2012	0	0	10	0	0	0
OTU2151	0	0	21	0	0	0
OTU2153	0	0	10	0	0	0
OTU2155	0	0	17	0	0	0
OTU2154	0	0	11	0	0	1
OTU2156	0	0	10	0	0	0
OTU2160	0	0	18	0	0	0
OTU436	0	0	11	0	0	0
OTU2328	0	0	10	0	0	0
OTU2331	0	0	8	0	0	0
OTU2333	0	0	10	0	0	0
OTU2332	0	0	12	0	0	0
OTU2336	0	0	13	0	12	0
OTU1764	0	0	9	0	0	5
OTU4458	0	0	19	0	0	0
OTU2337	0	0	14	0	0	0
OTU2536	0	0	10	0	0	0
OTU2537	0	0	14	0	0	0
OTU2538	0	0	15	0	0	0
OTU2539	0	0	8	0	0	0
OTU2547	0	0	8	0	0	0
OTU2548	0	0	8	0	0	0
OTU2775	0	0	11	0	0	0
OTU2786	0	0	6	0	0	0
OTU2789	0	0	8	0	0	0
OTU2791	0	0	7	0	0	0
OTU2793	0	0	5	0	0	0
OTU1018	0	0	9	15	0	26
OTU2798	0	0	8	0	0	0
OTU2802	0	0	7	0	0	0
OTU2808	0	0	8	0	0	0
OTU2800	0	0	8	0	0	0
OTU3089	0	0	5	0	0	0
OTU3090	0	0	4	0	0	0
OTU3091	0	0	6	0	0	0
OTU3092	0	0	7	0	0	0
OTU3094	0	0	7	0	0	0
OTU952	0	0	5	78	8	0
OTU3099	0	0	7	0	0	0
OTU3101	0	0	7	0	0	0
OTU3105	0	0	12	0	0	0
OTU3116	0	0	6	0	0	0
OTU1765	0	0	7	0	0	9
OTU3131	0	0	4	0	0	0
OTU4381	0	0	9	0	0	0
OTU3576	0	0	3	0	0	0
OTU3578	0	0	7	0	0	0
OTU3582	0	0	4	0	0	0
OTU3586	0	0	10	0	0	0
OTU3590	0	0	5	0	0	0
OTU3593	0	0	3	0	0	0
OTU3599	0	0	5	0	0	0
OTU3596	0	0	8	0	0	0
OTU3600	0	0	9	0	0	1
OTU3601	0	0	5	0	0	0
OTU3615	0	0	4	0	0	0
OTU4456	0	0	9	1	0	0
OTU3616	0	0	5	0	0	0
OTU3617	0	0	3	0	0	0
OTU3620	0	0	8	0	0	0
OTU3621	0	0	3	0	0	0
OTU3629	0	0	7	0	0	0
OTU3634	0	0	5	0	0	0
OTU3639	0	0	7	0	0	0
OTU3648	0	0	6	0	0	0
OTU3643	0	0	10	0	0	0
OTU797	0	0	9	0	61	0
OTU3654	0	0	16	0	0	0
OTU3655	0	0	6	0	0	0
OTU3661	0	0	4	0	0	0
OTU4399	0	0	4	0	0	0
OTU4450	0	0	2	0	0	0
OTU4454	0	0	4	0	0	0
OTU3666	0	0	9	1	0	0
OTU4461	0	0	3	0	0	0
OTU4463	0	0	2	0	0	0
OTU4466	0	0	2	0	0	0
OTU4471	0	0	2	0	0	0
OTU4473	0	0	3	0	0	0
OTU4478	0	0	4	0	0	0
OTU4485	0	0	8	0	1	0
OTU4494	0	0	3	0	0	0
OTU4493	0	0	3	0	0	0
OTU4498	0	0	2	0	0	0
OTU4503	0	0	3	0	0	0
OTU4510	0	0	3	0	0	0
OTU4423	0	0	7	0	0	0
OTU4514	0	0	6	0	0	0
OTU4517	0	0	2	0	0	0
OTU4519	0	0	2	0	0	0
OTU4518	0	0	2	0	0	0
OTU4520	0	0	2	0	1	0
OTU4525	0	0	2	0	0	0
OTU4531	0	0	2	0	0	0
OTU4533	0	0	5	0	0	0
OTU4536	0	0	3	0	0	0
OTU4538	0	0	2	0	0	0
OTU4540	0	0	3	0	0	0
OTU4541	0	0	2	0	0	0
OTU4543	0	0	3	0	0	0
OTU2327	0	0	5	0	9	0
OTU4388	0	0	5	0	0	0
OTU4392	0	0	3	0	0	0
OTU4394	0	0	6	0	0	0
OTU4397	0	0	2	0	0	0
OTU3572	0	0	3	0	1	0
OTU4400	0	0	3	0	0	0
OTU4402	0	0	5	0	0	0
OTU4424	0	0	3	0	0	0
OTU4429	0	0	3	0	0	0
OTU4433	0	0	3	0	0	0
OTU2186	0	0	3	16	0	0
OTU3815	0	0	1	0	0	3
OTU1318	0	0	1	0	0	10
OTU4438	0	0	2	0	0	0
OTU2801	0	0	1	0	9	0
OTU1770	0	0	0	3	11	0
OTU4661	0	0	0	30	18	0
OTU2347	0	0	0	7	0	0
OTU2189	0	0	0	8	25	2
OTU1790	0	0	0	1	0	0
OTU2825	0	0	0	1	0	0
OTU919	0	0	0	62	3	0
OTU1108	0	0	0	36	0	0
OTU1180	0	0	0	31	0	0
OTU1182	0	0	0	30	0	0
OTU1315	0	0	0	28	0	0
OTU1479	0	0	0	23	8	3
OTU1688	0	0	0	17	0	0
OTU2028	0	0	0	16	9	2
OTU2178	0	0	0	15	0	0
OTU735	0	0	0	11	42	15
OTU2568	0	0	0	22	0	0
OTU4633	0	0	0	12	0	0
OTU3159	0	0	0	13	0	0
OTU3162	0	0	0	6	0	0
OTU1179	0	0	0	19	48	5
OTU3699	0	0	0	5	0	0
OTU3698	0	0	0	7	0	0
OTU3731	0	0	0	3	0	0
OTU4620	0	0	0	3	0	0
OTU4619	0	0	0	2	0	0
OTU4662	0	0	0	3	0	0
OTU4678	0	0	0	2	0	0
OTU4693	0	0	0	5	2	1
OTU2193	0	0	0	3	5	2
OTU4852	0	0	0	1	0	0
OTU918	0	0	0	1	0	0
OTU2196	0	0	0	1	10	0
OTU1128	0	0	0	0	30	0
OTU785	0	0	0	0	37	25
OTU1317	0	0	0	0	25	0
OTU1903	0	0	0	0	12	0
OTU2036	0	0	0	0	11	0
OTU2372	0	0	0	0	15	0
OTU2377	0	0	0	0	8	3
OTU2588	0	0	0	0	7	0
OTU2381	0	0	0	0	8	14
OTU2858	0	0	0	0	9	0
OTU2865	0	0	0	0	6	0
OTU798	0	0	0	0	7	0
OTU2876	0	0	0	0	4	0
OTU4793	0	0	0	0	14	0
OTU2877	0	0	0	0	5	1
OTU3781	0	0	0	0	7	0
OTU4741	0	0	0	0	4	0
OTU4750	0	0	0	0	2	0
OTU4769	0	0	0	0	3	0
OTU4773	0	0	0	0	6	0
OTU3803	0	0	0	0	3	1
OTU4791	0	0	0	0	4	0
OTU4792	0	0	0	0	4	0
OTU4800	0	0	0	0	1	2
OTU3224	0	0	0	0	1	4
OTU3773	0	0	0	0	1	2
OTU4738	0	0	0	0	1	0
OTU2598	0	0	0	0	0	6
OTU2885	0	0	0	0	0	13
OTU2887	0	0	0	0	0	10
OTU2886	0	0	0	0	0	5
OTU3226	0	0	0	0	0	4
OTU3808	0	0	0	0	0	5
OTU4810	0	0	0	0	0	2
OTU4831	0	0	0	0	0	4
OTU4829	0	0	0	0	0	2
OTU764	0	0	0	0	0	1
