# Supplementary material for: Analysis of microbial diversity and functions in sediments and overlying water of the Shiliu River
Source: PeerJ. 2025 Aug 29;13:e19979. doi: 10.7717/peerj.19979 (PMC12401026; doi:10.7717/peerj.19979)
Supplement: Supplemental Information 7 [file peerj-13-19979-s007.xls]

	Freq1(B)	Freq2(D)	pValue	qValue	Difference between means	95% lower CI	95% upper CI	B1	B2	B3	D1	D2	D3
Lipid metabolism	4.906066517061724	6.175404932297475	6.116032537176221e-05	0.0019571304118963908	-1.2693384152357519	-1.3889561682025875	-1.149720662268916	4.851746910112906	4.899848824492399	4.966603816579865	6.165681611579759	6.152227799105734	6.208305386206934
Cell growth and death	1.6855431610649207	1.3871483325341167	0.0002356928894893251	0.0037710862318292016	0.2983948285308038	0.24601664100956253	0.35077301605204503	1.6577351156026967	1.6906634318463243	1.7082309357457415	1.4052091890470624	1.3790854737261664	1.3771503348291212
Environmental adaptation	0.2125314478667694	0.1843572442795022	0.0009051292032897784	0.009654711501757637	0.028174203587267157	0.021677824436281964	0.03467058273825235	0.21194282454098573	0.2113724803217251	0.21427903873759732	0.1823836525503326	0.18795582867055066	0.18273225161762344
Metabolism of terpenoids and polyketides	9.634050978786805	7.727940936396556	0.0020519563548706543	0.016415650838965234	1.9061100423902495	1.205875078354026	2.606345006426473	9.521665423614307	9.364318701729733	10.016168811016374	7.604637794240474	7.566354958430599	8.012830056518595
Biosynthesis of other secondary metabolites	2.5459324654206497	2.272432339400912	0.003539639947820916	0.022653695666053863	0.2735001260197375	0.16522459581808494	0.3817756562213901	2.4850467487143626	2.5728899390313176	2.579860708516269	2.3022821346552544	2.241492181852468	2.273522701695014
Excretory system	0.0007397416916547632	2.4971124527426865e-05	0.004299534653412707	0.02293085148486777	0.0007147705671273363	0.000488678896318068	0.0009408622379366045	0.0008452367369399425	0.0007204890281221927	0.0006534993099021543	0.0	4.501962694063976e-05	2.9893746641640834e-05
Metabolism of other amino acids	4.223483834977636	4.836208822460391	0.004940950694677008	0.022587203175666322	-0.6127249874827545	-0.8533499850787604	-0.37209998988674875	4.270647078882955	4.222708328433651	4.177096097616303	4.720354192137016	4.945339574158086	4.84293270108607
Cellular community - prokaryotes	0.20911516488913828	0.17048651862763184	0.0061934664728187094	0.024773865891274838	0.03862864626150647	0.01894154230127665	0.0583157502217363	0.21706262931768058	0.20345183423615348	0.20683103111358078	0.1619648441406496	0.1807870379014672	0.16870767384077864
Transport and catabolism	0.3452655273434176	0.38412982125583345	0.008147588917176379	0.02896920503884935	-0.038864293912415804	-0.059268128040939366	-0.01846045978389223	0.34949863561118816	0.34774827524308627	0.3385496711759784	0.3927608087801843	0.3864152713742715	0.37321338361304435
Immune system	0.055096087425841815	0.031108496453309414	0.010493744753568679	0.03357998321141977	0.023987590972532412	0.012582916196966044	0.035392265748098777	0.05381580250896377	0.05545297005818086	0.05601948971038082	0.03636037584053184	0.030315279890165105	0.026649833629231293
Xenobiotics biodegradation and metabolism	6.050212366496513	9.379110340741974	0.012057014660657513	0.03507495174009458	-3.3288979742454616	-4.932384446303296	-1.7254115021876262	6.0893082525879185	6.079150239830377	5.982178607071244	8.634381863922743	9.852739597976521	9.65020956032666
Digestive system	0.020345228724289257	0.007784730022378068	0.019354644024661027	0.05161238406576274	0.012560498701911187	0.0044840948271460375	0.020636902576676337	0.02142444026760349	0.020207407952444363	0.019403837952819917	0.011882981793095384	0.006041287406634193	0.00542992086740463
Nucleotide metabolism	1.814114336586063	1.6403034758695698	0.02046082491444534	0.05036510748171161	0.17381086071649282	0.06358877422493031	0.2840329472080553	1.8135809110645988	1.8206682588120617	1.8080938398815285	1.6928316494698332	1.6122887711117264	1.6157900070271503
Glycan biosynthesis and metabolism	3.35124042332872	2.7183295397979115	0.024873376330363017	0.05685343161225832	0.632910883530809	0.18126321327335287	1.0845585537882652	3.3932491731893646	3.360586814282671	3.2998852825141247	2.936384846786387	2.6582440852640543	2.560359687343292
Cell motility	2.7856002085929705	2.403677591228885	0.026144525890452908	0.05577498856629954	0.3819226173640857	0.07496926345885589	0.6888759712693155	2.950073596283276	2.723229316990283	2.683497712505353	2.3355568416282892	2.5467176826022397	2.328758249456127
Replication and repair	5.664358974323197	4.7363205239835855	0.027153551139352805	0.05430710227870561	0.9280384503396112	0.24888822247485717	1.6071886782043652	5.616501544452125	5.691309759297875	5.685265619219591	5.061112002554935	4.583221080946491	4.56462848844933
Translation	3.200320785462683	2.6239770910143556	0.027270425820619115	0.05133256625057716	0.5763436944483273	0.15351047525593428	0.9991769136407203	3.170972073063961	3.221852528831368	3.2081377544927188	2.8264831496038303	2.5229787774895365	2.522469345949699
Transcription	0.9574074928727475	0.7795823086530983	0.032366318177720066	0.057540121204835676	0.17782518421964955	0.03200235306125723	0.3236480153780419	0.9333643899378556	0.9769638018024871	0.9618942868779	0.8552640416731011	0.7487804975666663	0.7347023867195274
Amino acid metabolism	13.418413775805178	14.322994978286536	0.03694828261323047	0.06222868650649343	-0.9045812024813527	-1.6856080801454318	-0.12355432481727353	13.479645568206685	13.457206226183674	13.318389533025176	13.937342584185734	14.453776889423187	14.577865461250683
Folding, sorting and degradation	3.599748028170048	3.2707683088828134	0.05753113722508574	0.09204981956013718	0.3289797192872354	-0.024950179378336247	0.6829096179528071	3.5791772038752367	3.6272895319485543	3.592777348686354	3.4414253495762237	3.1874088417359294	3.1834707353362877
Energy metabolism	5.8223230740384695	5.760889953548992	0.05932330579257972	0.09039741835059767	0.06143312048947844	-0.004705021891978918	0.12757126287093581	5.837125852557739	5.8214618495931045	5.808381519964568	5.797094218317974	5.745126464364135	5.740449177964868
Immune disease	0.0006799851088335622	0.0012537990299706415	0.09021080357363358	0.13121571428892156	-0.0005738139211370791	-0.0013241399883558718	0.0001765121460817134	0.000575223751519572	0.0008555756548817108	0.000609155920099404	0.0010991281426535895	0.0016583728148372723	0.0010038961324210628
Signaling molecules and interaction	0.0	1.99314571017722e-06	0.14551688989106198	0.2024582815875645	-1.99314571017722e-06	-5.679737122389412e-06	1.693445702034972e-06	0.0	0.0	0.0	3.6314180445636177e-06	7.387390581045211e-07	1.6092800278635214e-06
Endocrine system	0.0755912679649305	0.0738131011235874	0.1536100026892233	0.20481333691896442	0.0017781668413430858	-0.0010904655293065872	0.0046467992119927585	0.07670469425612304	0.07513053609078843	0.07493857354788001	0.07534261941828965	0.07259431066872972	0.07350237328374282
Infectious disease: parasitic	0.07677531705731343	0.09239635588377604	0.16046975188784457	0.20540128241644104	-0.01562103882646259	-0.04589743561103922	0.014655357958114035	0.07834454345098557	0.07497342294380288	0.07700798477715184	0.07810362061427016	0.10123911945384158	0.09784632758321637
Membrane transport	1.8734383216950388	2.0133514234317107	0.19247071696097917	0.23688703625966667	-0.13991310173667204	-0.44917189026258836	0.16934568678924422	1.88370064202568	1.8706225112299035	1.8659918118295327	1.8693794081752246	2.0989800517093427	2.071694810410565
Cardiovascular disease	0.0012473838524384466	0.0017663491577698913	0.20997936568331838	0.2488644334024514	-0.0005189653053314447	-0.001720495162293628	0.0006825645516307386	0.0011695489649636375	0.0013000502206710841	0.001272552371680618	0.0023368582886448175	0.001434309304506771	0.001527879880158086
Neurodegenerative disease	0.08969629244607846	0.10419943356979416	0.2321669957080879	0.2653337093806719	-0.014503141123715696	-0.047972441534344344	0.018966159286912955	0.0952318968737065	0.08574173591808427	0.08811524454644458	0.08679901122670824	0.11271129061783808	0.11308799886483616
Carbohydrate metabolism	13.920937707710584	13.806330439046716	0.2511242236830524	0.27710259165026474	0.11460726866386883	-0.12436907783084211	0.3535836151585798	13.799911185630467	14.023135633903955	13.939766303597324	13.72780930033447	13.779533954886949	13.911648061918727
Metabolism of cofactors and vitamins	12.871808826570016	12.487728671307648	0.3207297093132988	0.3421116899341854	0.384080155262366	-0.8060923426135801	1.574252653138312	12.959968745342662	12.913163128328254	12.742294606039131	13.075965251213342	12.209060145885381	12.178160616824222
Infectious disease: bacterial	0.08073116143822139	0.0898515737984444	0.41225889038717684	0.4255575642706341	-0.009120412360223023	-0.044196966620555576	0.025956141900109527	0.08532290663001643	0.07911614380706725	0.07775443387758045	0.07238891897964127	0.1009335770764125	0.09623222533927946
Signal transduction	0.5071841152271247	0.5163256036445478	0.4362005339813049	0.4362005339813049	-0.009141488417423183	-0.042560858584601687	0.024277881749755325	0.5146412019445329	0.5068602519570329	0.500050891779808	0.5093781197053374	0.5345117282195786	0.5050869630087275
