# Supplementary material for: Analysis of microbial diversity and functions in sediments and overlying water of the Shiliu River
Source: PeerJ. 2025 Aug 29;13:e19979. doi: 10.7717/peerj.19979 (PMC12401026; doi:10.7717/peerj.19979)
Supplement: Supplemental Information 8 [file peerj-13-19979-s008.xls]

	Freq1(B)	Freq2(D)	pValue	qValue	Difference between means	95% lower CI	95% upper CI	B1	B2	B3	D1	D2	D3
[C] Energy production and conversion	7.18790171350689	6.8710586631923105	0.00010551340044462343	0.0025323216106709623	0.31684305031458027	0.27113758225152435	0.3625485183776362	7.18746539366977	7.165745169844253	7.21049457700665	6.885844527264267	6.870228982265483	6.857102480047182
[D] Cell cycle control, cell division, chromosome partitioning	1.1103799069886062	0.9649678268122228	0.00024616893742757107	0.002954027249130853	0.14541208017638374	0.11850250461542056	0.1723216557373469	1.1232636164942509	1.0969309343861469	1.1109451700854214	0.9728354401800742	0.9560225540017642	0.9660454862548301
[O] Post-translational modification, protein turnover, and chaperones	4.295007295799313	4.126698716679055	0.001045770181340444	0.008366161450723553	0.16830857912025904	0.11957842433501385	0.2170387339055042	4.306113982314925	4.276957492138203	4.301950412944813	4.1488072908228775	4.129855060685548	4.1014337985287375
[I] Lipid transport and metabolism	3.777153453252246	4.398890830090195	0.0012606482186522697	0.007563889311913619	-0.6217373768379497	-0.7713756957942307	-0.4720990578816688	3.8552542400021323	3.7585006069520954	3.71770551280251	4.36648864522342	4.402097062625497	4.428086782421669
[Q] Secondary metabolites biosynthesis, transport, and catabolism	1.899766290624866	2.518931923973605	0.0021177126581428994	0.010165020759085918	-0.6191656333487388	-0.8058613693531995	-0.432469897344278	1.9453721711065493	1.8901334553155094	1.8637932454525392	2.4179314932648657	2.5528129512082653	2.586051327447683
[R] General function prediction only	11.354418183254866	11.898918261445752	0.007104081359195258	0.02841632543678103	-0.5445000781908849	-0.7724764166551715	-0.31652373972659825	11.237345364914356	11.421325517270654	11.404583667579592	11.93393547985627	11.873049982459252	11.889769322021735
[W] Extracellular structures	0.0002463755428047817	0.0004900862145257624	0.009326141616200313	0.03197534268411536	-0.00024371067172098077	-0.0003805884177764794	-0.00010683292566548217	0.00021174881902710267	0.00023206727397134078	0.00029531053541590163	0.0005558386107087503	0.00042189507279081676	0.0004925249600777202
[V] Defense mechanisms	1.8759049773720509	1.4996370924559654	0.01575596500658194	0.04726789501974582	0.3762678849160849	0.14958351767095124	0.6029522521612186	1.8349300035813723	1.9043639693165046	1.888420959218275	1.6173512437132955	1.4572299280171275	1.4243301056374735
[F] Nucleotide transport and metabolism	2.9679815822387297	2.760421015470314	0.017549878259721652	0.04679967535925774	0.20756056676841522	0.07838381634125467	0.33673731719557576	2.9474367800690464	2.9738528741750043	2.982655092472138	2.821563661015504	2.7065315764042905	2.753167808991148
[Z] Cytoskeleton	0.0036190254324237913	0.0018504522428467289	0.019528152978756985	0.04686756714901676	0.001768573189577062	0.0004959812293609345	0.0030411651497931893	0.003313173606523477	0.004334451385707022	0.0032094513050408753	0.0019837033230811797	0.0021924128486599886	0.0013752405567990186
[T] Signal transduction mechanisms	4.3449520899993	3.830061927666281	0.02034562368050863	0.04439045166656428	0.5148901623330198	0.1762819509202491	0.8534983737457903	4.393900073227883	4.324609516750649	4.316346680019369	3.9833954197929566	3.8216961100235722	3.6850942531823137
[K] Transcription	5.979339599505702	6.063992908952938	0.02302231395291611	0.04604462790583222	-0.0846533094472357	-0.14491706449964642	-0.024389554394825	5.947788496107628	5.990722868837492	5.9995074335719885	6.058679532019337	6.05750548861886	6.075793706220617
[M] Cell wall/membrane/envelope biogenesis	6.60735720586192	5.768104105488753	0.025850124156874932	0.047723306135769104	0.8392531003731669	0.24660238551970082	1.431903815226633	6.602671804186209	6.601139684078349	6.618260129321199	6.041700155192829	5.663383810285231	5.5992283509881995
[A] RNA processing and modification	0.01571501409858893	0.026901038363036357	0.02770693812369733	0.04749760821205257	-0.011186024264447423	-0.019611139853673076	-0.002760908675221771	0.01679799474537226	0.01528341512388949	0.015063632426505043	0.03105460547429209	0.025528107173871967	0.024120402440945016
[J] Translation, ribosomal structure and biogenesis	7.5605702552693375	6.582830354004865	0.02831083894784614	0.04529734231655382	0.9777399012644739	0.2531009991395228	1.702378803389425	7.546581233047311	7.5540752551424495	7.581054277618253	6.919710803992177	6.384518791432894	6.4442614665895235
[S] Function unknown	6.686389585302969	7.811771474564236	0.03800582546003553	0.057008738190053296	-1.1253818892612677	-2.0981859667612115	-0.15257781176132354	6.7118025979920155	6.661963638895909	6.685402519020984	7.357139841019203	8.047395343429022	8.030779239244485
[L] Replication, recombination and repair	4.72116235299963	4.361044404276492	0.04660413321646506	0.0657940704232448	0.3601179487231376	0.01321527625381064	0.7070206211924646	4.706764157204392	4.73131793179329	4.725404970001207	4.5228589924615585	4.297809805544738	4.2624644148231825
[P] Inorganic ion transport and metabolism	5.0193163859401295	5.42421967237857	0.051804952118680705	0.06907326949157427	-0.40490328643844054	-0.8175741906914585	0.007767617814577552	5.021088557925672	5.005834594492893	5.031026005401823	5.230940468756136	5.515966761312065	5.525751787067508
[N] Cell motility	1.8692491377554312	1.6914714232176777	0.090855230882944	0.11476450216792927	0.17777771453775343	-0.045092634709798095	0.400648063785305	1.9722399395428272	1.8394688404603394	1.796038633263127	1.7620191707479325	1.7396127733504199	1.5727823255546807
[E] Amino acid transport and metabolism	9.46320272218023	10.29532371139957	0.13138037831162114	0.15765645397394537	-0.8321209892193426	-2.275007988135503	0.6107660096968177	9.457199062673332	9.447261019907188	9.485148083960167	9.64517266517815	10.473972160973457	10.76682630804711
[B] Chromatin structure and dynamics	0.06153231529267204	0.06485902846527489	0.2448424215876502	0.27981991038588594	-0.0033267131726028324	-0.011738553323534691	0.005085126978329026	0.062206661675073466	0.06076546196363075	0.06162482223931191	0.06103216507810734	0.06545451162130962	0.0680904086964077
[H] Coenzyme transport and metabolism	5.003055838165291	4.917756607406985	0.2589808114319676	0.28252452156214647	0.0852992307583067	-0.11755955283609802	0.28815801435271143	5.049189563985738	4.988529873412713	4.97144807709742	5.0257580827712856	4.844801862290716	4.882709877158951
[U] Intracellular trafficking, secretion, and vesicular transport	2.610260457288216	2.5542909345625624	0.6075480739550252	0.6339632076052437	0.055969522725653545	-0.2663374307795291	0.3782764762308362	2.6793616031393004	2.6114882457454907	2.539931522979856	2.699868840498218	2.5683654957397923	2.3946384674496763
[G] Carbohydrate transport and metabolism	5.585518236327783	5.565507540675963	0.8658989182523533	0.8658989182523533	0.020010695651820343	-0.32840736099143486	0.36842875229507555	5.391701779969276	5.6751631153376785	5.689689813676394	5.49337193374348	5.543546572615353	5.659604115669055
